# Supplementary material for: Genome sequencing of Rigidoporus microporus provides insights on genes important for wood decay, latex tolerance and interspecific fungal interactions
Source: Sci Rep. 2020 Mar 23;10:5250. doi: 10.1038/s41598-020-62150-4 (PMC7089950; doi:10.1038/s41598-020-62150-4)
Supplement: Supplementary file 2 — Supplementary Table 5. [file 41598_2020_62150_MOESM2_ESM.xlsx]

## Sheet: Supplementary Table 5
Supplementary Table 5. Number comparisons of CAZyme genes in R. microporus and other species of Agaricomycetes
GH family	1	2	3	5	6	7	9	10	11	12	13	15	16	17	18	20	23	24	25	26	27	28	29	30	31	32	35	36	37	38	43	44	45	47	51	52	53	54	55	62	63	71	72	74	75	76	78	79	81
Rigmic1	5	3	8	22	4	7	1	8	0	0	10	2	26	2	10	1	1	0	1	0	3	7	0	1	4	0	3	0	2	1	3	0	3	5	1	0	1	0	1	0	1	1	1	3	0	0	2	8	0
Lacbi2	0	2	2	23	0	0	1	0	0	3	10	2	31	4	11	2	1	3	0	0	1	7	0	9	5	0	1	0	2	1	0	0	0	11	0	0	0	0	2	0	1	4	7	0	0	0	0	11	0
Paxin1	3	1	4	21	0	0	3	1	0	0	7	4	22	3	16	6	0	0	6	0	2	3	5	2	5	0	1	0	3	5	0	0	0	7	1	0	0	0	5	0	1	1	1	0	0	0	0	6	0
Tulca1	1	3	13	50	7	27	2	13	11	1	15	5	26	1	4	1	1	0	1	1	3	9	1	7	6	1	2	1	3	1	14	2	2	9	2	0	1	0	4	4	1	5	3	5	0	0	0	17	0
Pirin1	1	2	8	23	2	1	1	20	16	2	9	6	27	7	4	1	4	0	0	1	3	6	1	1	8	1	3	0	2	1	6	2	2	5	0	0	1	0	1	3	1	3	1	1	0	0	0	0	1
Glotr1_1	5	4	11	19	0	0	1	3	0	2	9	2	29	2	11	4	1	0	2	0	3	10	1	3	5	1	2	0	2	1	6	0	1	4	4	0	2	0	2	0	1	6	1	1	0	4	2	6	1
Fompi3	2	4	11	19	0	0	0	3	0	2	8	2	27	3	21	4	1	0	0	0	4	12	0	7	5	4	2	0	2	1	7	0	2	6	3	0	1	0	3	0	1	4	1	0	0	0	4	4	0
Mellp2_3	0	4	4	31	0	8	1	5	0	9	9	3	11	2	15	4	1	0	0	10	7	3	0	0	5	3	1	1	5	1	8	0	1	15	3	0	0	0	0	0	1	9	1	0	0	3	0	2	2
Botbo1	4	2	7	29	3	7	3	11	0	0	5	5	15	9	14	2	1	0	2	1	3	2	2	3	7	0	1	0	2	1	1	1	1	5	1	0	1	0	3	0	1	3	1	0	0	0	0	0	0
Aurde3_1	1	7	14	41	2	6	0	4	3	2	10	2	42	7	36	5	2	0	1	0	5	13	3	1	11	2	6	0	3	1	29	1	3	12	3	1	1	0	5	0	1	11	1	1	3	1	4	13	5
Exigl1	1	6	15	53	1	6	0	8	2	2	9	2	58	8	68	5	2	0	1	0	10	16	3	2	11	2	7	0	2	1	28	1	4	9	4	1	1	3	5	3	1	13	1	1	7	3	6	15	5
Sissu1	1	2	8	28	4	3	0	5	2	3	7	2	14	1	10	1	1	0	2	0	1	2	0	0	6	0	1	1	3	1	2	1	3	5	1	0	0	0	1	0	1	2	1	2	0	0	0	4	1
Fomme1	5	2	8	20	2	2	1	4	0	3	6	1	28	4	17	6	1	0	1	0	4	17	0	2	5	0	2	0	3	1	7	0	1	5	1	0	1	0	1	0	1	2	1	4	0	0	2	7	0
Schpa1	4	2	8	24	2	2	1	5	1	2	12	3	27	3	10	2	1	0	1	0	3	5	0	1	4	0	2	0	3	1	3	0	2	5	2	0	1	0	1	0	1	3	1	3	0	0	1	7	0
Hetan2	2	3	12	16	1	1	1	2	0	4	8	5	23	2	10	4	1	0	0	0	4	8	2	2	10	1	4	0	2	1	4	0	2	6	1	0	1	0	1	0	1	3	1	1	0	1	2	9	2
Stehi1	3	3	17	20	1	3	1	6	1	5	14	3	26	4	21	4	1	0	0	0	5	17	4	5	8	1	7	0	2	1	12	1	1	6	3	0	2	0	2	0	1	8	2	2	1	4	3	12	2
Ricme1	1	2	10	22	1	3	1	6	1	4	9	3	37	3	20	5	1	0	1	0	5	13	2	6	6	1	5	0	2	1	21	0	4	6	4	0	1	2	3	0	1	7	1	1	0	2	2	9	0
Punst1	1	4	14	18	1	5	1	5	1	2	10	4	26	2	14	6	1	0	1	0	5	13	1	3	8	1	4	0	2	1	7	1	1	5	3	0	2	2	3	0	1	5	1	2	0	3	7	9	0
Jaaar1	3	3	10	36	3	5	1	5	0	8	9	2	23	2	11	2	1	0	1	0	5	7	1	1	5	0	2	0	2	1	3	0	2	4	3	0	2	0	2	0	1	3	1	1	0	0	1	6	1
Phchr2	2	2	10	19	1	8	1	6	1	2	9	2	22	2	11	4	1	0	1	0	3	5	0	2	6	0	3	0	2	1	4	0	2	5	2	0	1	0	2	0	1	3	1	4	0	0	1	8	0
Bjead1_1	2	3	9	19	1	5	1	4	0	2	10	2	21	3	16	4	1	0	1	0	3	6	0	1	4	0	4	0	3	1	6	0	1	6	2	0	1	0	3	0	1	3	1	2	0	0	2	9	0
Trave1	2	5	13	22	1	4	1	6	0	5	7	4	31	3	20	6	1	0	1	0	4	11	0	4	5	3	2	0	2	1	3	0	2	5	2	0	1	0	2	0	1	5	1	1	0	0	3	11	0
Dicsq1	4	4	8	19	1	4	0	5	0	3	10	2	35	2	21	4	1	0	2	0	6	7	0	2	6	2	3	0	3	1	7	1	1	5	2	0	1	0	2	0	1	4	1	1	0	1	5	13	0
Cersu1	3	4	6	18	1	3	0	6	1	2	7	3	24	3	14	3	1	0	1	0	4	6	0	1	5	0	1	0	2	1	2	0	2	4	2	0	6	0	2	0	1	1	1	1	0	0	1	8	0
Galma1	5	3	11	40	3	8	1	9	8	4	9	3	25	6	19	2	1	2	1	0	8	20	1	2	4	1	10	0	2	1	6	2	3	11	6	0	3	8	3	1	1	4	1	2	0	1	2	16	0
Schco3	3	4	12	16	1	2	1	5	1	1	13	3	35	3	16	3	2	0	1	1	1	3	2	5	4	1	4	0	2	1	20	0	1	9	2	0	1	0	2	1	1	10	1	1	0	4	3	2	1
PleosPC15_2	3	3	13	21	3	16	1	3	2	2	10	3	30	3	12	2	1	3	2	0	7	6	0	4	8	1	4	0	2	1	8	1	3	9	3	0	1	0	2	1	1	5	1	3	0	2	2	7	0
Treme1	1	1	3	13	0	0	1	0	0	0	10	2	9	1	4	1	1	0	0	0	0	0	0	0	2	0	0	1	2	1	0	0	0	4	0	0	0	0	0	0	0	3	1	0	0	0	0	1	0
Copci1	2	2	7	27	5	6	1	6	6	1	9	4	30	4	9	2	1	6	0	0	0	3	0	3	3	0	0	0	2	1	4	1	1	8	1	0	1	0	1	3	1	4	2	1	0	0	0	5	0
Triab1_1	3	4	10	28	3	6	1	10	0	4	13	3	28	4	11	3	1	0	1	0	4	13	0	3	5	0	5	0	2	1	5	0	2	5	2	0	2	0	1	0	1	2	1	3	0	0	2	9	0
Onnsc1	2	2	13	28	1	1	1	6	0	2	8	3	24	4	16	2	1	0	0	0	4	6	0	3	17	0	1	0	2	1	1	0	2	4	2	0	2	0	1	0	1	2	1	1	0	0	1	15	0
GT family	1	2	3	4	5	8	15	17	18	20	21	22	24	25	31	32	33	35	39	41	43	47	48	49	50	57	58	59	66	69	71	76	90
Rigmic1	5	12	1	4	1	4	3	1	0	3	1	3	1	0	1	1	1	1	3	0	0	0	5	1	1	2	1	1	1	1	0	1	3
Lacbi2	6	21	1	6	3	7	7	1	2	4	1	4	1	0	1	1	1	1	8	0	0	0	2	0	1	2	1	1	1	3	0	1	8
Paxin1	3	13	1	5	1	3	5	0	0	3	1	6	1	0	1	1	1	1	3	1	0	0	3	1	2	2	1	1	1	1	0	1	7
Tulca1	10	12	3	5	1	2	3	1	2	4	1	3	1	0	1	1	1	2	4	0	0	1	4	1	1	2	1	1	1	1	1	1	7
Pirin1	5	12	1	5	1	3	4	0	0	3	1	3	1	0	2	5	1	1	3	1	0	0	1	1	1	2	1	1	1	1	0	1	4
Glotr1_1	5	13	1	5	1	3	4	1	1	3	1	3	1	0	1	2	1	1	3	0	0	0	3	1	1	2	1	1	2	1	0	1	2
Fompi3	6	15	1	4	1	7	5	1	0	4	1	5	1	0	1	1	1	1	3	1	0	0	2	1	1	2	2	1	1	2	0	1	1
Mellp2_3	8	14	1	4	3	3	2	0	2	3	1	5	1	1	5	6	1	0	3	2	2	0	7	1	1	2	2	1	1	1	2	1	9
Botbo1	4	14	2	4	0	3	1	0	0	3	1	4	1	0	2	4	1	1	3	1	0	0	1	1	1	2	1	1	1	1	2	1	2
Aurde3_1	8	13	1	8	1	5	2	1	0	3	1	3	1	0	3	1	1	1	3	1	0	0	4	0	1	2	1	1	1	6	0	1	2
Exigl1	11	15	1	12	1	14	3	1	4	5	1	4	1	0	2	1	1	3	4	1	0	0	2	0	1	3	1	1	4	6	0	1	5
Sissu1	5	12	1	5	1	2	4	0	0	3	1	3	1	0	1	1	1	1	3	0	0	0	1	1	1	2	1	1	1	2	0	1	5
Fomme1	14	11	4	3	1	4	5	2	0	3	1	3	1	0	1	2	1	1	3	1	0	0	2	1	1	2	1	1	1	1	0	1	4
Schpa1	5	11	1	4	1	7	3	1	0	3	1	3	1	0	1	1	1	1	3	1	0	0	2	1	1	2	1	1	1	1	0	1	5
Hetan2	4	14	1	4	1	6	3	1	0	3	1	3	1	0	1	1	1	1	3	0	0	0	2	1	1	2	1	1	1	3	0	1	1
Stehi1	6	16	1	4	1	7	4	1	3	3	1	4	1	0	1	1	1	1	3	0	0	1	2	1	1	2	1	1	1	2	1	1	1
Ricme1	7	16	1	4	2	3	8	1	0	3	1	3	2	0	1	1	1	1	3	1	0	0	2	1	1	3	1	1	1	7	0	1	1
Punst1	15	12	1	6	1	4	4	0	0	3	1	3	1	0	1	1	1	1	3	1	0	0	2	1	1	2	1	1	1	2	0	1	5
Jaaar1	5	12	1	6	1	4	3	0	0	3	1	5	1	0	1	2	1	1	3	0	0	0	5	1	1	2	1	1	2	1	0	3	3
Phchr2	9	13	1	4	1	9	2	1	0	3	1	4	1	0	1	1	1	1	3	1	0	0	2	1	1	2	1	1	1	2	0	1	1
Bjead1_1	12	12	1	4	1	8	3	0	0	3	1	4	1	0	1	1	1	1	3	1	0	0	2	1	1	2	1	1	1	2	0	1	1
Trave1	21	14	2	4	1	5	5	1	0	3	1	4	1	0	1	1	1	1	3	1	0	0	2	1	1	2	1	1	1	2	0	1	1
Dicsq1	9	11	1	5	1	5	6	1	0	3	1	3	1	0	1	1	1	1	3	1	0	0	2	1	1	2	1	1	1	2	0	1	1
Cersu1	7	15	1	4	1	6	2	0	0	3	1	3	1	0	1	2	1	1	3	1	0	0	3	1	1	2	1	1	1	1	0	1	1
Galma1	16	15	1	5	1	4	7	1	0	3	1	3	1	0	2	1	2	1	3	0	0	0	4	1	1	2	1	1	1	1	0	1	3
Schco3	9	13	1	4	2	5	6	1	1	3	1	3	1	0	1	3	1	1	3	0	0	0	2	1	1	2	1	1	1	2	0	1	7
PleosPC15_2	3	13	1	4	1	7	4	1	1	3	1	3	1	0	1	0	1	1	3	0	0	0	2	1	1	2	1	1	1	1	0	1	6
Treme1	13	10	1	6	1	4	1	0	1	2	1	3	1	0	3	7	1	1	3	0	0	1	1	0	1	1	1	0	1	3	2	1	8
Copci1	5	13	1	4	1	5	6	0	0	3	1	4	1	0	1	1	1	1	3	0	0	0	2	1	1	2	1	1	1	4	0	1	7
Triab1_1	7	13	1	2	2	5	4	1	0	3	1	3	1	0	1	1	1	1	3	1	0	0	2	1	1	2	1	1	1	1	0	1	5
Onnsc1	6	13	1	6	1	3	6	1	0	3	1	3	1	0	1	2	1	1	3	0	0	0	5	1	1	2	1	1	1	1	0	1	3
PL family	1	3	4	7	8	9	14	26
Rigmic1	0	2	0	0	1	0	6	0
Lacbi2	0	0	0	0	1	0	6	0
Paxin1	0	0	0	0	1	0	4	0
Tulca1	17	12	3	0	5	1	6	0
Pirin1	3	6	2	0	0	1	2	0
Glotr1_1	0	0	2	0	1	0	6	0
Fompi3	0	0	0	0	0	0	3	0
Mellp2_3	4	2	0	0	0	0	2	0
Botbo1	4	2	1	0	1	0	3	0
Aurde3_1	2	1	1	1	2	0	14	1
Exigl1	2	1	1	2	2	0	13	3
Sissu1	0	0	0	0	0	0	4	0
Fomme1	2	0	0	0	0	0	4	0
Schpa1	0	0	0	0	1	0	5	0
Hetan2	2	0	1	0	2	0	4	1
Stehi1	4	0	3	0	2	0	5	2
Ricme1	5	0	5	0	3	0	4	0
Punst1	4	0	3	0	1	0	4	1
Jaaar1	0	0	0	0	1	0	5	0
Phchr2	0	0	0	0	1	0	5	0
Bjead1_1	1	2	1	0	1	0	5	0
Trave1	0	0	1	0	2	0	6	0
Dicsq1	0	0	1	0	3	0	7	0
Cersu1	0	0	0	0	2	0	4	0
Galma1	2	0	0	0	2	0	4	0
Schco3	5	4	3	0	1	3	2	1
PleosPC15_2	10	3	2	0	4	0	4	1
Treme1	0	0	0	0	0	0	2	0
Copci1	1	2	2	0	1	0	7	0
Triab1_1	2	0	0	0	1	0	7	0
Onnsc1	0	0	0	0	1	0	6	0
CE family	1	3	4	5	8	9	12	15	16
Rigmic1	2	0	6	0	2	1	0	3	7
Lacbi2	0	0	11	1	4	0	0	0	2
Paxin1	0	0	3	0	0	4	0	0	6
Tulca1	3	0	16	0	6	0	4	2	17
Pirin1	10	1	15	3	5	0	1	1	7
Glotr1_1	1	0	5	0	2	1	0	1	7
Fompi3	0	0	3	0	2	2	0	1	9
Mellp2_3	0	0	18	10	5	0	0	0	14
Botbo1	2	1	21	0	2	1	1	3	7
Aurde3_1	4	3	12	3	3	1	2	6	31
Exigl1	6	3	12	2	4	1	4	7	35
Sissu1	3	0	5	2	0	1	0	2	5
Fomme1	0	0	4	0	3	1	2	1	6
Schpa1	2	0	8	0	2	1	0	2	6
Hetan2	1	0	5	0	3	3	2	1	6
Stehi1	1	0	7	1	5	1	3	1	14
Ricme1	2	1	7	3	4	1	4	2	13
Punst1	2	0	5	1	6	1	1	2	11
Jaaar1	2	0	9	0	2	1	0	0	8
Phchr2	4	0	4	0	2	1	0	2	7
Bjead1_1	1	0	3	0	2	1	1	2	15
Trave1	3	0	3	0	2	1	0	2	8
Dicsq1	0	0	2	0	3	1	2	2	13
Cersu1	2	0	3	0	2	1	0	2	7
Galma1	2	0	12	6	3	1	4	1	10
Schco3	10	0	10	2	2	1	2	2	11
PleosPC15_2	2	0	11	0	2	1	2	1	9
Treme1	0	0	11	0	0	1	0	0	0
Copci1	4	3	17	6	0	1	1	17	5
Triab1_1	0	0	4	0	4	1	0	1	12
Onnsc1	0	0	5	0	1	1	0	1	5
CBM family	1	5	12	13	18	20	21	35	42	43	48	50	52	63	66	67
Rigmic1	32	3	1	7	0	3	2	1	0	1	2	6	0	0	0	0
Lacbi2	1	2	2	9	1	1	2	0	0	5	3	4	1	0	0	0
Paxin1	0	11	1	1	1	2	2	0	0	1	4	2	0	0	0	0
Tulca1	98	1	1	18	1	2	3	3	0	3	2	5	0	0	0	0
Pirin1	67	1	0	5	1	3	2	2	0	1	3	56	0	0	0	0
Glotr1_1	1	4	1	1	0	2	2	2	0	1	3	2	0	0	0	0
Fompi3	0	4	1	11	1	2	2	1	0	1	3	19	0	0	0	0
Mellp2_3	0	0	1	0	0	0	1	2	0	1	3	1	0	7	0	0
Botbo1	28	7	5	3	1	4	4	1	0	1	3	2	0	0	0	0
Aurde3_1	48	10	2	4	1	4	3	3	4	1	3	40	0	0	0	0
Exigl1	59	14	1	5	6	5	4	4	8	1	3	40	0	0	2	0
Sissu1	48	3	1	1	2	2	2	1	0	1	3	16	0	0	0	0
Fomme1	6	5	0	4	0	2	2	1	0	1	3	2	0	0	0	0
Schpa1	19	4	2	1	1	2	2	1	0	1	3	8	0	0	0	0
Hetan2	17	5	1	1	1	3	2	2	0	1	2	1	0	0	0	0
Stehi1	17	10	1	3	1	5	1	2	0	2	3	1	0	0	0	0
Ricme1	25	9	1	6	3	2	3	3	1	1	3	15	0	0	0	0
Punst1	21	4	0	7	1	4	3	1	2	1	3	10	0	0	0	0
Jaaar1	24	4	1	2	0	3	2	1	0	1	2	2	0	0	0	0
Phchr2	36	4	1	8	1	2	2	1	0	1	3	12	0	0	0	0
Bjead1_1	32	4	1	13	1	2	2	1	0	1	3	2	0	0	0	0
Trave1	23	6	1	6	1	4	2	1	0	1	3	1	0	0	0	0
Dicsq1	17	5	1	11	1	2	2	1	0	1	3	2	0	0	0	0
Cersu1	17	3	1	6	1	4	2	0	0	1	2	1	0	0	0	0
Galma1	56	3	1	12	3	3	2	2	7	1	3	24	0	0	0	18
Schco3	5	3	1	18	1	1	3	2	0	1	4	5	0	1	0	0
PleosPC15_2	33	1	1	22	1	3	2	1	0	1	2	1	0	0	0	14
Treme1	0	0	0	10	1	0	2	0	0	1	3	3	0	0	0	0
Copci1	39	3	1	28	1	3	5	1	0	2	3	8	0	0	0	0
Triab1_1	34	4	1	5	0	4	3	1	0	1	4	6	0	0	0	0
Onnsc1	8	6	1	3	2	3	2	1	0	1	3	13	0	0	0	0
AA family	1	2	3	4	5	6	7	8	9	10	11	12
Rigmic1	7	6	12	0	9	1	0	1	22	0	0	1
Lacbi2	15	1	12	0	11	2	0	0	13	0	0	0
Paxin1	15	0	7	0	4	2	0	0	5	0	0	0
Tulca1	2	0	16	0	4	5	3	3	34	0	0	0
Pirin1	3	0	13	0	8	4	3	2	25	0	0	1
Glotr1_1	5	0	24	3	2	3	0	0	4	0	0	0
Fompi3	7	1	21	0	4	1	4	0	4	0	0	0
Mellp2_3	23	1	7	0	4	1	6	0	4	0	0	0
Botbo1	5	0	27	0	5	1	5	2	32	1	0	2
Aurde3_1	10	19	50	0	9	4	2	1	19	0	0	4
Exigl1	11	36	48	0	10	4	4	1	34	0	0	4
Sissu1	14	17	28	0	6	1	2	3	22	0	0	0
Fomme1	12	17	27	0	4	3	0	1	13	0	0	0
Schpa1	6	18	35	0	6	1	0	2	7	0	0	0
Hetan2	18	8	33	0	5	2	2	2	10	0	0	0
Stehi1	19	6	48	0	8	1	3	2	16	0	0	0
Ricme1	24	18	37	0	7	5	0	1	18	0	0	0
Punst1	13	11	24	0	9	2	1	1	14	0	0	1
Jaaar1	3	1	21	2	4	3	1	2	15	0	0	0
Phchr2	5	15	39	0	7	4	0	2	16	0	0	1
Bjead1_1	2	20	40	0	7	4	0	2	28	0	0	1
Trave1	10	26	23	0	9	1	0	2	18	0	0	0
Dicsq1	13	12	32	0	9	1	4	2	15	0	0	0
Cersu1	9	17	22	0	3	0	0	2	9	0	0	0
Galma1	10	23	42	0	17	3	4	1	19	1	0	1
Schco3	6	0	26	0	3	4	3	3	22	0	8	0
PleosPC15_2	12	9	41	0	16	2	3	1	29	0	0	1
Treme1	4	0	2	0	2	1	0	0	0	0	1	0
Copci1	17	1	38	0	6	3	0	6	34	0	0	7
Triab1_1	19	15	21	0	6	1	0	3	20	0	0	1
Onnsc1	10	7	10	0	5	2	0	1	7	0	0	0
GH5 SUBFAMILIES	GH5_nosubf	GH5_4	GH5_5	GH5_7	GH5_9	GH5_11	GH5_12	GH5_15	GH5_22	GH5_27	GH5_30	GH5_31	GH5_50	GH5_51
Rigmic1	1	0	4	4	6	0	2	1	2	0	2	0	0	0
Lacbi2	0	0	1	0	11	0	4	3	0	0	2	0	2	0
Paxin1	3	0	1	4	3	0	3	2	3	0	1	0	1	0
Tulca1	2	2	18	10	7	0	3	0	3	0	3	0	2	0
Pirin1	0	0	5	4	6	0	2	0	2	0	1	0	2	1
Glotr1_1	0	0	2	2	6	0	2	1	2	0	1	1	2	0
Fompi3	0	0	3	2	5	0	2	1	2	0	0	2	2	0
Mellp2_3	13	0	4	1	7	0	3	2	0	0	0	0	1	0
Botbo1	0	1	3	2	9	0	2	3	2	0	6	1	0	0
Aurde3_1	2	0	4	3	14	1	3	6	2	0	1	3	0	2
Exigl1	3	0	7	3	15	2	3	9	2	0	2	6	0	1
Sissu1	1	0	6	4	7	0	2	1	1	0	1	2	3	0
Fomme1	0	0	3	2	5	0	2	1	2	0	1	2	2	0
Schpa1	3	0	2	3	6	0	2	3	2	0	1	1	1	0
Hetan2	1	0	3	2	4	0	2	0	2	0	1	0	1	0
Stehi1	1	0	4	1	4	0	2	2	2	0	1	1	2	0
Ricme1	1	0	5	2	6	0	2	1	2	0	1	1	1	0
Punst1	0	0	3	3	5	0	2	1	1	0	0	1	2	0
Jaaar1	0	0	11	4	5	0	2	1	2	0	8	1	2	0
Phchr2	0	0	2	3	6	0	2	1	2	0	0	1	2	0
Bjead1_1	0	0	4	2	5	0	2	1	2	0	0	1	2	0
Trave1	0	0	3	2	9	0	2	1	2	0	0	1	2	0
Dicsq1	0	0	3	2	6	0	2	1	2	0	0	1	2	0
Cersu1	1	0	2	2	6	0	2	1	2	0	0	1	1	0
Galma1	0	0	7	7	8	0	2	1	11	0	3	0	1	0
Schco3	0	0	2	1	7	0	2	1	1	0	0	0	2	0
PleosPC15_2	0	0	4	4	6	0	2	1	2	0	1	0	1	0
Treme1	1	0	0	0	5	0	3	0	1	1	0	0	2	0
Copci1	0	0	1	3	12	1	2	2	2	0	2	0	2	0
Triab1_1	1	0	6	4	6	0	2	1	2	0	1	1	4	0
Onnsc1	2	0	2	4	8	0	2	1	3	0	1	0	5	0
GH13 SUBFAMILIES	GH13_nosubf	GH13_1	GH13_5	GH13_8	GH13_22	GH13_25	GH13_32	GH13_40
Rigmic1	0	1	1	2	1	1	2	2
Lacbi2	0	3	1	1	1	1	0	3
Paxin1	0	2	1	1	1	1	0	1
Tulca1	0	3	4	1	2	1	4	0
Pirin1	0	1	2	1	2	1	2	0
Glotr1_1	0	1	1	1	1	1	3	1
Fompi3	0	4	1	1	1	1	0	0
Mellp2_3	0	0	1	1	2	2	3	0
Botbo1	0	0	1	1	0	1	2	0
Aurde3_1	0	1	2	1	1	2	3	0
Exigl1	0	1	2	1	1	1	3	0
Sissu1	0	2	1	1	1	1	1	0
Fomme1	0	2	0	1	1	1	1	0
Schpa1	0	2	1	1	1	1	1	5
Hetan2	0	2	1	1	1	1	1	1
Stehi1	0	3	2	1	2	1	4	1
Ricme1	2	0	1	1	1	1	3	0
Punst1	0	2	1	1	1	1	3	1
Jaaar1	0	1	1	1	1	1	3	1
Phchr2	0	2	1	1	1	1	1	2
Bjead1_1	0	2	1	1	1	1	3	1
Trave1	0	2	1	1	1	1	1	0
Dicsq1	0	2	1	1	3	1	2	0
Cersu1	0	2	0	1	1	1	2	0
Galma1	0	2	1	1	1	1	1	2
Schco3	0	5	1	1	2	1	2	1
PleosPC15_2	0	2	1	1	1	1	3	1
Treme1	0	4	1	2	1	1	0	1
Copci1	2	1	1	1	1	1	0	2
Triab1_1	1	3	1	1	3	1	2	1
Onnsc1	0	2	1	1	1	1	1	1
[truncated: 19 more columns]
