# Supplementary material for: Genome sequencing of Rigidoporus microporus provides insights on genes important for wood decay, latex tolerance and interspecific fungal interactions
Source: Sci Rep. 2020 Mar 23;10:5250. doi: 10.1038/s41598-020-62150-4 (PMC7089950; doi:10.1038/s41598-020-62150-4)
Supplement: Supplementary file 3 — Supplementary Table 7. [file 41598_2020_62150_MOESM3_ESM.xlsx]

## Sheet: final table
Supplementary Table 7. Predicted HGT events in the genome of Rigidoporus microporus ED310
query_id	nonself_matches	candidate_matches	besthit_id	raw_LPI	norm_LPI	evalue	species	lineage	besthit_annotation
jgi|Rigmic1|897619|fgenesh1_kg.32_#_20_#_GDMN01032347.1	148	5	WP_068733940.1	0.001	0.001	2e-19	Tardiphaga sp. Vaf07	Bacteria;Proteobacteria;Alphaproteobacteria;Rhizobiales;Bradyrhizobiaceae;Tardiphaga	aldehyde-activating protein [Tardiphaga sp. Vaf07]_x0001_KZD22788.1 aldehyde-activatin
jgi|Rigmic1|897617|fgenesh1_kg.32_#_18_#_GDMN01023054.1	145	70	OJY24571.1	0.001	0.001	0.0001	Myxococcales bacterium 68-20	Bacteria;Proteobacteria;Deltaproteobacteria;Myxococcales	aldehyde-activating protein [Myxococcales bacterium 68-20]
jgi|Rigmic1|948311|gm1.7632_g	200	168	SEF16715.1	0.001	0.001	3e-95	Streptomyces sp. Ag109_O5-10	Bacteria;Terrabacteria;Actinobacteria;Actinobacteria;Streptomycetales;Streptomycetaceae;Streptomyces	peptidylprolyl isomerase [Streptomyces sp. Ag109_O5-10]
jgi|Rigmic1|864998|fgenesh1_pg.29_#_2	198	106	SDT75215.1	0.001	0.001	5e-90	Streptomyces sp. TLI_053	Bacteria;Terrabacteria;Actinobacteria;Actinobacteria;Streptomycetales;Streptomycetaceae;Streptomyces	Peptidyl-prolyl cis-trans isomerase (rotamase)-cyclophilin family [Streptomyces
jgi|Rigmic1|383039|CE383038_1238	196	22	OJU46731.1	0.001	0.001	3e-47	Alphaproteobacteria bacterium 65-37	Bacteria;Proteobacteria;Alphaproteobacteria	carbonic anhydrase [Alphaproteobacteria bacterium 65-37]
jgi|Rigmic1|99192|CE99191_970	20	20	ALT31542.1	0.295	0.335	2e-55	Rehmannia glutinosa	Eukaryota;Viridiplantae;Streptophyta;Streptophytina;Embryophyta;Tracheophyta;Euphyllophyta;Spermatophyta;Magnoliophyta;Mesangiospermae;eudicotyledons;Gunneridae;Pentapetalae;asterids;lamiids;Lamiales;Orobanchaceae;Orobanchaceae incertae sedis;Rehmannia	mediator of RNA polymerase II transcription subunit 37-like protein, partial [Re
jgi|Rigmic1|799703|gw1.7.67.1	12	5	ACL15295.1	0.386	0.439	4e-11	Babesia bovis	Eukaryota;Alveolata;Apicomplexa;Aconoidasida;Piroplasmida;Babesiidae;Babesia	Bv80/Bb-1, partial [Babesia bovis]
jgi|Rigmic1|248383|CE248382_1518	47	6	OCA13927.1	0.428	0.487	2e-53	Xenopus tropicalis	Eukaryota;Opisthokonta;Metazoa;Eumetazoa;Bilateria;Deuterostomia;Chordata;Craniata;Vertebrata;Gnathostomata;Teleostomi;Euteleostomi;Sarcopterygii;Dipnotetrapodomorpha;Tetrapoda;Amphibia;Batrachia;Anura;Pipoidea;Pipidae;Xenopodinae;Xenopus;Silurana	hypothetical protein XENTR_v90028717mg [Xenopus tropicalis]
jgi|Rigmic1|886664|fgenesh1_kg.11_#_532_#_GDMN01012002.1	200	200	XP_017370596.1	0.431	0.49	5e-96	Cebus capucinus imitator	Eukaryota;Opisthokonta;Metazoa;Eumetazoa;Bilateria;Deuterostomia;Chordata;Craniata;Vertebrata;Gnathostomata;Teleostomi;Euteleostomi;Sarcopterygii;Dipnotetrapodomorpha;Tetrapoda;Amniota;Mammalia;Theria;Eutheria;Boreoeutheria;Euarchontoglires;Primates;Haplo	PREDICTED: heat shock 70 kDa protein 6 [Cebus capucinus imitator]
jgi|Rigmic1|97471|CE97470_276	21	4	OCK90170.1	0.579	0.659	5e-13	Cenococcum geophilum 1.58	Eukaryota;Opisthokonta;Fungi;Ascomycota;saccharomyceta;Pezizomycotina;leotiomyceta;dothideomyceta;Dothideomycetes;Pleosporomycetidae;Pleosporomycetidae incertae sedis;Gloniaceae;Cenococcum	serine/threonine-protein kinase-like protein [Cenococcum geophilum 1.58]
jgi|Rigmic1|983304|MIX30388_6935_68	187	11	XP_007789967.1	0.579	0.659	5e-126	Eutypa lata UCREL1	Eukaryota;Opisthokonta;Fungi;Ascomycota;saccharomyceta;Pezizomycotina;leotiomyceta;sordariomyceta;Sordariomycetes;Xylariomycetidae;Xylariales;Diatrypaceae;Eutypa	putative l-amino acid oxidase protein [Eutypa lata UCREL1]_x0001_EMR70927.1 putative l
jgi|Rigmic1|861344|fgenesh1_pg.8_#_138	187	28	XP_007789967.1	0.579	0.659	1e-103	Eutypa lata UCREL1	Eukaryota;Opisthokonta;Fungi;Ascomycota;saccharomyceta;Pezizomycotina;leotiomyceta;sordariomyceta;Sordariomycetes;Xylariomycetidae;Xylariales;Diatrypaceae;Eutypa	putative l-amino acid oxidase protein [Eutypa lata UCREL1]_x0001_EMR70927.1 putative l
jgi|Rigmic1|280446|CE280445_87	38	4	OIW30776.1	0.579	0.659	3e-25	Coniochaeta ligniaria NRRL 30616	Eukaryota;Opisthokonta;Fungi;Ascomycota;saccharomyceta;Pezizomycotina;leotiomyceta;sordariomyceta;Sordariomycetes;Sordariomycetidae;Coniochaetales;Coniochaetaceae;Coniochaeta	hypothetical protein CONLIGDRAFT_679534 [Coniochaeta ligniaria NRRL 30616]
jgi|Rigmic1|882912|fgenesh1_kg.8_#_393_#_GDMN01030292.1	187	12	KJK74477.1	0.579	0.659	2e-98	Metarhizium anisopliae BRIP 53293	Eukaryota;Opisthokonta;Fungi;Ascomycota;saccharomyceta;Pezizomycotina;leotiomyceta;sordariomyceta;Sordariomycetes;Hypocreomycetidae;Hypocreales;Clavicipitaceae;Metarhizium	hypothetical protein H634G_10244 [Metarhizium anisopliae BRIP 53293]_x0001_KJK90198.1
jgi|Rigmic1|832637|e_gw1.10.531.1	60	28	XP_003654671.1	0.58	0.66	2e-22	Thielavia terrestris NRRL 8126	Eukaryota;Opisthokonta;Fungi;Ascomycota;saccharomyceta;Pezizomycotina;leotiomyceta;sordariomyceta;Sordariomycetes;Sordariomycetidae;Sordariales;Chaetomiaceae;Thielavia	hypothetical protein THITE_52547 [Thielavia terrestris NRRL 8126]_x0001_AEO68335.1 hyp
jgi|Rigmic1|947726|gm1.7047_g	33	7	XP_007917758.1	0.58	0.66	1e-09	Phaeoacremonium minimum UCRPA7	Eukaryota;Opisthokonta;Fungi;Ascomycota;saccharomyceta;Pezizomycotina;leotiomyceta;sordariomyceta;Sordariomycetes;Sordariomycetidae;Togniniales;Togniniaceae;Phaeoacremonium	hypothetical protein UCRPA7_7032 [Phaeoacremonium minimum UCRPA7]_x0001_EON97594.1 hyp
jgi|Rigmic1|941964|gm1.1285_g	178	72	XP_007597403.1	0.583	0.664	1e-109	Colletotrichum fioriniae PJ7	Eukaryota;Opisthokonta;Fungi;Ascomycota;saccharomyceta;Pezizomycotina;leotiomyceta;sordariomyceta;Sordariomycetes;Hypocreomycetidae;Glomerellales;Glomerellaceae;Colletotrichum	pectate lyase [Colletotrichum fioriniae PJ7]_x0001_EXF78963.1 pectate lyase [Colletotr
jgi|Rigmic1|975179|MIX22263_12_25	174	56	XP_007597403.1	0.583	0.664	8e-108	Colletotrichum fioriniae PJ7	Eukaryota;Opisthokonta;Fungi;Ascomycota;saccharomyceta;Pezizomycotina;leotiomyceta;sordariomyceta;Sordariomycetes;Hypocreomycetidae;Glomerellales;Glomerellaceae;Colletotrichum	pectate lyase [Colletotrichum fioriniae PJ7]_x0001_EXF78963.1 pectate lyase [Colletotr
jgi|Rigmic1|949416|gm1.8737_g	193	193	XP_007598776.1	0.583	0.664	7e-78	Colletotrichum fioriniae PJ7	Eukaryota;Opisthokonta;Fungi;Ascomycota;saccharomyceta;Pezizomycotina;leotiomyceta;sordariomyceta;Sordariomycetes;Hypocreomycetidae;Glomerellales;Glomerellaceae;Colletotrichum	40S ribosomal protein S14 [Colletotrichum fioriniae PJ7]_x0001_EXF77563.1 40S ribosoma
jgi|Rigmic1|863515|fgenesh1_pg.16_#_93	200	19	KXH34776.1	0.583	0.664	1e-64	Colletotrichum nymphaeae SA-01	Eukaryota;Opisthokonta;Fungi;Ascomycota;saccharomyceta;Pezizomycotina;leotiomyceta;sordariomyceta;Sordariomycetes;Hypocreomycetidae;Glomerellales;Glomerellaceae;Colletotrichum	cytidine and deoxycytidylate deaminase zinc-binding region [Colletotrichum nymph
jgi|Rigmic1|938097|estExt_fgenesh1_pg.C_230018	195	29	KXH53086.1	0.583	0.664	3e-129	Colletotrichum nymphaeae SA-01	Eukaryota;Opisthokonta;Fungi;Ascomycota;saccharomyceta;Pezizomycotina;leotiomyceta;sordariomyceta;Sordariomycetes;Hypocreomycetidae;Glomerellales;Glomerellaceae;Colletotrichum	glycosyl hydrolase family 53 [Colletotrichum nymphaeae SA-01]
jgi|Rigmic1|831085|e_gw1.7.558.1	194	58	ESZ90421.1	0.593	0.675	6e-38	Sclerotinia borealis F-4128	Eukaryota;Opisthokonta;Fungi;Ascomycota;saccharomyceta;Pezizomycotina;leotiomyceta;sordariomyceta;Leotiomycetes;Helotiales;Sclerotiniaceae;Sclerotinia	epl1 protein [Sclerotinia borealis F-4128]
jgi|Rigmic1|929251|estExt_fgenesh1_pm.C_70282	199	56	ESZ94587.1	0.593	0.675	0	Sclerotinia borealis F-4128	Eukaryota;Opisthokonta;Fungi;Ascomycota;saccharomyceta;Pezizomycotina;leotiomyceta;sordariomyceta;Leotiomycetes;Helotiales;Sclerotiniaceae;Sclerotinia	hypothetical protein SBOR_4998 [Sclerotinia borealis F-4128]
jgi|Rigmic1|948514|gm1.7835_g	197	9	EZF28070.1	0.593	0.675	0	Trichophyton rubrum MR850	Eukaryota;Opisthokonta;Fungi;Ascomycota;saccharomyceta;Pezizomycotina;leotiomyceta;Eurotiomycetes;Eurotiomycetidae;Onygenales;Arthrodermataceae;Trichophyton	hypothetical protein H100_00049 [Trichophyton rubrum MR850]_x0001_EZF47085.1 hypotheti
jgi|Rigmic1|945707|gm1.5028_g	198	12	CDM34757.1	0.593	0.675	2e-49	Penicillium roqueforti FM164	Eukaryota;Opisthokonta;Fungi;Ascomycota;saccharomyceta;Pezizomycotina;leotiomyceta;Eurotiomycetes;Eurotiomycetidae;Eurotiales;Aspergillaceae;Penicillium	Haloacid dehalogenase/epoxide hydrolase [Penicillium roqueforti FM164]
jgi|Rigmic1|922601|fgenesh1_pm.5_#_209	180	180	OAX83011.1	0.593	0.675	1e-64	Emmonsia sp. CAC-2015a	Eukaryota;Opisthokonta;Fungi;Ascomycota;saccharomyceta;Pezizomycotina;leotiomyceta;Eurotiomycetes;Eurotiomycetidae;Onygenales;Ajellomycetaceae;Emmonsia	ubiquitin-60S ribosomal protein L40 [Emmonsia sp. CAC-2015a]
jgi|Rigmic1|914641|estExt_Genewise1Plus.C_140170	174	72	OAX79520.1	0.593	0.675	5e-57	Emmonsia sp. CAC-2015a	Eukaryota;Opisthokonta;Fungi;Ascomycota;saccharomyceta;Pezizomycotina;leotiomyceta;Eurotiomycetes;Eurotiomycetidae;Onygenales;Ajellomycetaceae;Emmonsia	60S ribosomal protein L44 [Emmonsia sp. CAC-2015a]
jgi|Rigmic1|942363|gm1.1684_g	18	2	OJD22695.1	0.594	0.676	2e-15	Blastomyces sp. CAC-2015b	Eukaryota;Opisthokonta;Fungi;Ascomycota;saccharomyceta;Pezizomycotina;leotiomyceta;Eurotiomycetes;Eurotiomycetidae;Onygenales;Ajellomycetaceae;Blastomyces	hypothetical protein ACJ73_05959 [Blastomyces sp. CAC-2015b]
jgi|Rigmic1|1013140|estExt_Genemark1.C_110146	197	197	OJD21665.1	0.594	0.676	0	Blastomyces sp. CAC-2015b	Eukaryota;Opisthokonta;Fungi;Ascomycota;saccharomyceta;Pezizomycotina;leotiomyceta;Eurotiomycetes;Eurotiomycetidae;Onygenales;Ajellomycetaceae;Blastomyces	hsp72-like protein [Blastomyces sp. CAC-2015b]
jgi|Rigmic1|887354|fgenesh1_kg.12_#_25_#_GDMN01026126.1	194	144	OJD22146.1	0.594	0.676	0	Blastomyces sp. CAC-2015b	Eukaryota;Opisthokonta;Fungi;Ascomycota;saccharomyceta;Pezizomycotina;leotiomyceta;Eurotiomycetes;Eurotiomycetidae;Onygenales;Ajellomycetaceae;Blastomyces	hypothetical protein ACJ73_06511 [Blastomyces sp. CAC-2015b]
jgi|Rigmic1|942365|gm1.1686_g	18	2	OJD22695.1	0.594	0.676	2e-15	Blastomyces sp. CAC-2015b	Eukaryota;Opisthokonta;Fungi;Ascomycota;saccharomyceta;Pezizomycotina;leotiomyceta;Eurotiomycetes;Eurotiomycetidae;Onygenales;Ajellomycetaceae;Blastomyces	hypothetical protein ACJ73_05959 [Blastomyces sp. CAC-2015b]
jgi|Rigmic1|885928|fgenesh1_kg.10_#_902_#_GDMN01002080.1	196	120	OJD20977.1	0.594	0.676	1e-106	Blastomyces sp. CAC-2015b	Eukaryota;Opisthokonta;Fungi;Ascomycota;saccharomyceta;Pezizomycotina;leotiomyceta;Eurotiomycetes;Eurotiomycetidae;Onygenales;Ajellomycetaceae;Blastomyces	hypothetical protein ACJ73_07685 [Blastomyces sp. CAC-2015b]
jgi|Rigmic1|948622|gm1.7943_g	190	83	OJD20977.1	0.594	0.676	9e-112	Blastomyces sp. CAC-2015b	Eukaryota;Opisthokonta;Fungi;Ascomycota;saccharomyceta;Pezizomycotina;leotiomyceta;Eurotiomycetes;Eurotiomycetidae;Onygenales;Ajellomycetaceae;Blastomyces	hypothetical protein ACJ73_07685 [Blastomyces sp. CAC-2015b]
jgi|Rigmic1|871220|fgenesh1_kg.2_#_1108_#_GDMN01029982.1	193	55	KMK56873.1	0.594	0.676	1e-86	Aspergillus fumigatus Z5	Eukaryota;Opisthokonta;Fungi;Ascomycota;saccharomyceta;Pezizomycotina;leotiomyceta;Eurotiomycetes;Eurotiomycetidae;Eurotiales;Aspergillaceae;Aspergillus	Na+/H+ exchanger family protein, putative [Aspergillus fumigatus Z5]
jgi|Rigmic1|946555|gm1.5876_g	190	63	KJK68583.1	0.594	0.676	3e-23	Aspergillus parasiticus SU-1	Eukaryota;Opisthokonta;Fungi;Ascomycota;saccharomyceta;Pezizomycotina;leotiomyceta;Eurotiomycetes;Eurotiomycetidae;Eurotiales;Aspergillaceae;Aspergillus	Zinc-binding [Aspergillus parasiticus SU-1]
jgi|Rigmic1|921754|fgenesh1_pm.3_#_97	197	14	KJK61685.1	0.594	0.676	1e-141	Aspergillus parasiticus SU-1	Eukaryota;Opisthokonta;Fungi;Ascomycota;saccharomyceta;Pezizomycotina;leotiomyceta;Eurotiomycetes;Eurotiomycetidae;Eurotiales;Aspergillaceae;Aspergillus	Protein kinase domain protein [Aspergillus parasiticus SU-1]
jgi|Rigmic1|134750|CE134749_152	32	4	OBT81198.1	0.596	0.678	3e-09	Pseudogymnoascus sp. 03VT05	Eukaryota;Opisthokonta;Fungi;Ascomycota;saccharomyceta;Pezizomycotina;leotiomyceta;sordariomyceta;Leotiomycetes;Leotiomycetes incertae sedis;Pseudeurotiaceae;Pseudogymnoascus	hypothetical protein VE02_10264 [Pseudogymnoascus sp. 03VT05]
jgi|Rigmic1|870991|fgenesh1_kg.2_#_879_#_GDMN01025891.1	159	18	OBT75800.1	0.596	0.678	1e-27	Pseudogymnoascus sp. 05NY08	Eukaryota;Opisthokonta;Fungi;Ascomycota;saccharomyceta;Pezizomycotina;leotiomyceta;sordariomyceta;Leotiomycetes;Leotiomycetes incertae sedis;Pseudeurotiaceae;Pseudogymnoascus	hypothetical protein VF21_05585 [Pseudogymnoascus sp. 05NY08]
jgi|Rigmic1|927731|estExt_fgenesh1_pm.C_30099	198	26	OBT72631.1	0.596	0.678	9e-111	Pseudogymnoascus sp. 05NY08	Eukaryota;Opisthokonta;Fungi;Ascomycota;saccharomyceta;Pezizomycotina;leotiomyceta;sordariomyceta;Leotiomycetes;Leotiomycetes incertae sedis;Pseudeurotiaceae;Pseudogymnoascus	hypothetical protein VF21_08367 [Pseudogymnoascus sp. 05NY08]
jgi|Rigmic1|890490|fgenesh1_kg.15_#_498_#_GDMN01021240.1	193	26	OBT79458.1	0.596	0.678	6e-57	Pseudogymnoascus sp. 05NY08	Eukaryota;Opisthokonta;Fungi;Ascomycota;saccharomyceta;Pezizomycotina;leotiomyceta;sordariomyceta;Leotiomycetes;Leotiomycetes incertae sedis;Pseudeurotiaceae;Pseudogymnoascus	hypothetical protein VF21_02093 [Pseudogymnoascus sp. 05NY08]_x0001_OBT79508.1 hypothe
jgi|Rigmic1|994441|MIX41525_4498_21	193	77	OBT63900.1	0.596	0.678	0	Pseudogymnoascus sp. 23342-1-I1	Eukaryota;Opisthokonta;Fungi;Ascomycota;saccharomyceta;Pezizomycotina;leotiomyceta;sordariomyceta;Leotiomycetes;Leotiomycetes incertae sedis;Pseudeurotiaceae;Pseudogymnoascus	nitrite reductase [Pseudogymnoascus sp. 23342-1-I1]
jgi|Rigmic1|879498|fgenesh1_kg.6_#_756_#_GDMN01032270.1	196	35	OBT61064.1	0.596	0.678	7e-87	Pseudogymnoascus sp. 23342-1-I1	Eukaryota;Opisthokonta;Fungi;Ascomycota;saccharomyceta;Pezizomycotina;leotiomyceta;sordariomyceta;Leotiomycetes;Leotiomycetes incertae sedis;Pseudeurotiaceae;Pseudogymnoascus	hypothetical protein VE03_09481 [Pseudogymnoascus sp. 23342-1-I1]
jgi|Rigmic1|933035|estExt_fgenesh1_pg.C_2_t10418	199	199	OBT68639.1	0.596	0.678	0	Pseudogymnoascus sp. 23342-1-I1	Eukaryota;Opisthokonta;Fungi;Ascomycota;saccharomyceta;Pezizomycotina;leotiomyceta;sordariomyceta;Leotiomycetes;Leotiomycetes incertae sedis;Pseudeurotiaceae;Pseudogymnoascus	serine/threonine-protein phosphatase PP2A-2 catalytic subunit [Pseudogymnoascus
jgi|Rigmic1|923650|fgenesh1_pm.8_#_67	189	189	OBT59413.1	0.596	0.678	7e-91	Pseudogymnoascus sp. 24MN13	Eukaryota;Opisthokonta;Fungi;Ascomycota;saccharomyceta;Pezizomycotina;leotiomyceta;sordariomyceta;Leotiomycetes;Leotiomycetes incertae sedis;Pseudeurotiaceae;Pseudogymnoascus	ubiquitin-conjugating enzyme E2-16 kDa [Pseudogymnoascus sp. 24MN13]
jgi|Rigmic1|888143|fgenesh1_kg.12_#_814_#_GDMN01034156.1	195	31	OBT55905.1	0.596	0.678	0	Pseudogymnoascus sp. 24MN13	Eukaryota;Opisthokonta;Fungi;Ascomycota;saccharomyceta;Pezizomycotina;leotiomyceta;sordariomyceta;Leotiomycetes;Leotiomycetes incertae sedis;Pseudeurotiaceae;Pseudogymnoascus	hypothetical protein VE04_03699 [Pseudogymnoascus sp. 24MN13]
jgi|Rigmic1|1012453|estExt_Genemark1.C_90028	156	37	OBT50969.1	0.596	0.678	0	Pseudogymnoascus sp. 24MN13	Eukaryota;Opisthokonta;Fungi;Ascomycota;saccharomyceta;Pezizomycotina;leotiomyceta;sordariomyceta;Leotiomycetes;Leotiomycetes incertae sedis;Pseudeurotiaceae;Pseudogymnoascus	hypothetical protein VE04_08835 [Pseudogymnoascus sp. 24MN13]
jgi|Rigmic1|945510|gm1.4831_g	198	2	XP_018190975.1	0.608	0.692	0	Xylona heveae TC161	Eukaryota;Opisthokonta;Fungi;Ascomycota;saccharomyceta;Pezizomycotina;leotiomyceta;Xylonomycetes;Xylonomycetales;Xylonomycetaceae;Xylona	glycoside hydrolase family 27 protein [Xylona heveae TC161]_x0001_KZF25420.1 glycoside
jgi|Rigmic1|927854|estExt_fgenesh1_pm.C_30235	197	39	XP_018192426.1	0.608	0.692	9e-122	Xylona heveae TC161	Eukaryota;Opisthokonta;Fungi;Ascomycota;saccharomyceta;Pezizomycotina;leotiomyceta;Xylonomycetes;Xylonomycetales;Xylonomycetaceae;Xylona	eukaryotic phosphomannomutase [Xylona heveae TC161]_x0001_KZF26871.1 eukaryotic phosph
jgi|Rigmic1|924011|fgenesh1_pm.10_#_51	195	186	ANJ43282.1	0.626	0.713	0	Sugiyamaella sp. SH-2016a	Eukaryota;Opisthokonta;Fungi;Ascomycota;saccharomyceta;Saccharomycotina;Saccharomycetes;Saccharomycetales;Trichomonascaceae;Sugiyamaella	translation elongation factor 1 alpha [Sugiyamaella sp. SH-2016a]
jgi|Rigmic1|948262|gm1.7583_g	186	1	XP_002842501.1	0.627	0.713	3e-102	Tuber melanosporum Mel28	Eukaryota;Opisthokonta;Fungi;Ascomycota;saccharomyceta;Pezizomycotina;Pezizomycetes;Pezizales;Tuberaceae;Tuber	hypothetical protein [Tuber melanosporum Mel28]_x0001_CAZ79421.1 unnamed protein produ
jgi|Rigmic1|947403|gm1.6724_g	197	2	XP_002842501.1	0.627	0.713	5e-131	Tuber melanosporum Mel28	Eukaryota;Opisthokonta;Fungi;Ascomycota;saccharomyceta;Pezizomycotina;Pezizomycetes;Pezizales;Tuberaceae;Tuber	hypothetical protein [Tuber melanosporum Mel28]_x0001_CAZ79421.1 unnamed protein produ
jgi|Rigmic1|948254|gm1.7575_g	169	1	XP_002842501.1	0.627	0.713	8e-90	Tuber melanosporum Mel28	Eukaryota;Opisthokonta;Fungi;Ascomycota;saccharomyceta;Pezizomycotina;Pezizomycetes;Pezizales;Tuberaceae;Tuber	hypothetical protein [Tuber melanosporum Mel28]_x0001_CAZ79421.1 unnamed protein produ
jgi|Rigmic1|1012254|estExt_Genemark1.C_80239	25	2	CCX34725.1	0.627	0.713	5e-38	Pyronema omphalodes CBS 100304	Eukaryota;Opisthokonta;Fungi;Ascomycota;saccharomyceta;Pezizomycotina;Pezizomycetes;Pezizales;Pyronemataceae;Pyronema	Similar to Fucose-specific lectin, acc. no. P18891 [Pyronema omphalodes CBS 1003
jgi|Rigmic1|884931|fgenesh1_kg.9_#_1043_#_GDMN01008185.1	29	3	CCX34725.1	0.627	0.713	3e-33	Pyronema omphalodes CBS 100304	Eukaryota;Opisthokonta;Fungi;Ascomycota;saccharomyceta;Pezizomycotina;Pezizomycetes;Pezizales;Pyronemataceae;Pyronema	Similar to Fucose-specific lectin, acc. no. P18891 [Pyronema omphalodes CBS 1003
jgi|Rigmic1|861437|fgenesh1_pg.8_#_231	23	3	CCX34725.1	0.627	0.713	2e-46	Pyronema omphalodes CBS 100304	Eukaryota;Opisthokonta;Fungi;Ascomycota;saccharomyceta;Pezizomycotina;Pezizomycetes;Pezizales;Pyronemataceae;Pyronema	Similar to Fucose-specific lectin, acc. no. P18891 [Pyronema omphalodes CBS 1003
jgi|Rigmic1|947289|gm1.6610_g	195	195	XP_018224474.1	0.648	0.737	8e-119	Pneumocystis carinii B80	Eukaryota;Opisthokonta;Fungi;Ascomycota;Taphrinomycotina;Pneumocystidomycetes;Pneumocystidales;Pneumocystidaceae;Pneumocystis	cell division control protein 42 [Pneumocystis carinii B80]_x0001_AAS48414.1 CDC42p [P
jgi|Rigmic1|832332|e_gw1.9.569.1	164	164	KXS13514.1	0.673	0.766	1e-51	Gonapodya prolifera JEL478	Eukaryota;Opisthokonta;Fungi;Chytridiomycota;Monoblepharidomycetes;Monoblepharidales;Gonapodyaceae;Gonapodya	histone-fold-containing protein [Gonapodya prolifera JEL478]_x0001_KXS13519.1 histone-
jgi|Rigmic1|891448|fgenesh1_kg.17_#_248_#_GDMN01029943.1	196	90	KXS17756.1	0.673	0.766	7e-62	Gonapodya prolifera JEL478	Eukaryota;Opisthokonta;Fungi;Chytridiomycota;Monoblepharidomycetes;Monoblepharidales;Gonapodyaceae;Gonapodya	RING/U-box [Gonapodya prolifera JEL478]
jgi|Rigmic1|942465|gm1.1786_g	164	46	KXS13514.1	0.673	0.766	1e-61	Gonapodya prolifera JEL478	Eukaryota;Opisthokonta;Fungi;Chytridiomycota;Monoblepharidomycetes;Monoblepharidales;Gonapodyaceae;Gonapodya	histone-fold-containing protein [Gonapodya prolifera JEL478]_x0001_KXS13519.1 histone-
