# Supplementary material for: Genome sequencing of Rigidoporus microporus provides insights on genes important for wood decay, latex tolerance and interspecific fungal interactions
Source: Sci Rep. 2020 Mar 23;10:5250. doi: 10.1038/s41598-020-62150-4 (PMC7089950; doi:10.1038/s41598-020-62150-4)
Supplement: Supplementary file 4 — Supplementary Table 8. [file 41598_2020_62150_MOESM4_ESM.xlsx]

## Sheet: Table_DGE 1, 2, 3 vs 5, 6 
Supplementary Table 8. List of up regulated genes of R. microporus on latex containing medium
Genes with higher transcript abundance on latex/containing medium
GeneID	logFC	logCPM	PValue	FDR	Control_1	Control_2	Control_3	Treatment_1	Treatment_2	ProteinID.x	GeneID.x	ecNum	definition	catalyticActivity	cofactors	associatedDiseases	pathway	pathway_class	pathway_type	ProteinID.y	GeneID.y	iprId	iprDesc	domainDb	domainId	domainDesc	numHits	domainStarts	domainEnds	score
fgenesh1_pm.14_#_20	5.03287	6.3832	8.45978e-12	2.03521e-08	58.1796	73.1892	54.4699	3796.16	266.792	924731	fgenesh1_pm.14_#_20	3.4.14.9	Tripeptidyl-peptidase I.	Release of an N-terminal tripeptide from a polypeptide.	\N	\N	\N	\N	\N	924731	fgenesh1_pm.14_#_20	IPR000209/IPR015366/IPR030400/IPR015366/IPR000209/IPR009020	Peptidase S8/S53 domain/Peptidase S53, propeptide/Sedolisin domain/Peptidase S53, propeptide/Peptidase S8/S53 domain/Proteinase inhibitor, propeptide	HMMPfam/HMMPfam/ProSiteProfiles/SMART/SUPERFAMILY/SUPERFAMILY	PF00082/PF09286/PS51695/SM00944/SSF52743/SSF54897	Subtilase family/Pro-kumamolisin, activation domain/Sedolisin domain profile./Pro-kumamolisin, activation domain/\N/\N	1/1/1/1/1/1	297,/37,/212,/35,/209,/24,	480,/177,/533,/177,/528,/178,	2.40E-09/7.40E-38/18.609/2.80E-39/1.57E-47/4.76E-28
gm1.6760_g	3.76615	8.84735	2.59275e-07	5.94048e-05	776.708	646.427	899.482	19818	1251.87	947439	gm1.6760_g	NA	NA	NA	NA	NA	NA	NA	NA	947439	gm1.6760_g	\N	\N	SUPERFAMILY	SSF58100	\N	2	132,294,	249,389,	1.46E-14,1.46E-14
gm1.2981_g	3.75976	9.98822	2.63765e-13	8.46072e-10	1925.75	1924.98	1290.31	37397.4	9032.15	943660	gm1.2981_g	3.4.23.34	Cathepsin E.	Similar to cathepsin D, but slightly broader specificity.	\N	\N	\N	\N	\N	943660	gm1.2981_g	IPR001461/IPR001461/IPR001969/IPR021109	Aspartic peptidase/Aspartic peptidase/Aspartic peptidase, active site/Aspartic peptidase domain	HMMPfam/PRINTS/ProSitePatterns/SUPERFAMILY	PF00026/PR00792/PS00141/SSF50630	Eukaryotic aspartyl protease/Pepsin (A1) aspartic protease family signature/Eukaryotic and viral aspartyl proteases active site./\N	1/4/2/1	84,/90,229,281,378,/99,281,/77,	403,/110,242,292,393,/110,292,/406,	3.20E-48/1.2E-20,1.2E-20,1.2E-20,1.2E-20/-,-/1.75E-59
gm1.6302_g	3.72808	8.39054	1.02066e-09	1.15174e-06	539.57	598.482	594.925	13612.8	1699.63	946981	gm1.6302_g	NA	NA	NA	NA	NA	NA	NA	NA	946981	gm1.6302_g	IPR008972	Cupredoxin	SUPERFAMILY	SSF49503	\N	1	51	99	4.95E-07
fgenesh1_kg.26_#_192_#_GDMN01005361.1	3.58915	7.33286	2.64818e-21	2.54835e-17	324.508	350.423	232.059	4652.65	2629.53	896008	fgenesh1_kg.26_#_192_#_GDMN01005361.1	NA	NA	NA	NA	NA	NA	NA	NA	896008	fgenesh1_kg.26_#_192_#_GDMN01005361.1	IPR001128/IPR002401/IPR017972/IPR001128	Cytochrome P450/Cytochrome P450, E-class, group I/Cytochrome P450, conserved site/Cytochrome P450	HMMPfam/PRINTS/ProSitePatterns/SUPERFAMILY	PF00067/PR00463/PS00086/SSF48264	Cytochrome P450/E-class P450 group I signature/Cytochrome P450 cysteine heme-iron ligand signature./\N	1/8/1/1	38,/66,90,298,318,361,402,439,449,/442,/38,	487,/85,111,315,344,379,426,449,472,/451,/509,	2.00E-72/1.15E-33,1.15E-33,1.15E-33,1.15E-33,1.15E-33,1.15E-33,1.15E-33,1.15E-33/-/5.11E-100
gm1.7580_g	3.37047	3.14765	4.17823e-08	1.75082e-05	22.7771	24.2314	10.2409	316.977	80.0744	948259	gm1.7580_g	NA	NA	NA	NA	NA	NA	NA	NA	948259	gm1.7580_g	IPR018487/IPR000585/\N	Hemopexin-like repeats/Hemopexin-like domain/\N	ProSiteProfiles/SUPERFAMILY/SUPERFAMILY	PS51642/SSF50923/SSF56399	Hemopexin repeat profile./\N/\N	2001-01-02	391,442,/294,/68,	437,490,/490,/211,	8.255,7.859/2.49E-14/3.24E-09
fgenesh1_pg.13_#_190	3.3007	6.93584	3.03912e-09	2.24965e-06	310.011	279.73	232.084	4665.92	735.043	863046	fgenesh1_pg.13_#_190	3.4.14.9	Tripeptidyl-peptidase I.	Release of an N-terminal tripeptide from a polypeptide.	\N	\N	\N	\N	\N	863046	fgenesh1_pg.13_#_190	IPR015366/IPR030400/IPR015366/IPR000209/IPR009020	Peptidase S53, propeptide/Sedolisin domain/Peptidase S53, propeptide/Peptidase S8/S53 domain/Proteinase inhibitor, propeptide	HMMPfam/ProSiteProfiles/SMART/SUPERFAMILY/SUPERFAMILY	PF09286/PS51695/SM00944/SSF52743/SSF54897	Pro-kumamolisin, activation domain/Sedolisin domain profile./Pro-kumamolisin, activation domain/\N/\N	1/1/1/2/1	38,/217,/36,/237,375,/28,	153,/636,/178,/339,634,/156,	2.30E-33/27.198/9.10E-22/2.23E-39,2.23E-39/9.18E-25
fgenesh1_pg.72_#_6	3.11129	7.08701	4.27734e-09	2.94006e-06	451.832	426.887	142.677	4484.49	1401.78	866079	fgenesh1_pg.72_#_6	NA	NA	NA	NA	NA	NA	NA	NA	866079	fgenesh1_pg.72_#_6	\N	\N	SUPERFAMILY	SSF49344	\N	1	39	216	2.20E-07
fgenesh1_kg.9_#_415_#_GDMN01018338.1	3.05751	11.5154	8.53133e-07	0.000157879	6084.89	6215.99	10388.2	111796	14135.6	884303	fgenesh1_kg.9_#_415_#_GDMN01018338.1	NA	NA	NA	NA	NA	NA	NA	NA	884303	fgenesh1_kg.9_#_415_#_GDMN01018338.1	IPR001338/IPR008160/IPR001338	Hydrophobin/Collagen triple helix repeat/Hydrophobin	HMMPfam/HMMPfam/SMART	PF01185/PF01391/SM00075	Fungal hydrophobin/Collagen triple helix repeat (20 copies)/Hydrophobins	2001-01-01	170,/88,/170,	249,/141,/245,	5.00E-22/5.50E-07/1.70E-27
gm1.8776_g	3.00965	8.52089	1.85283e-09	1.62089e-06	1187.16	1218.75	522.398	11983.7	3740.95	949455	gm1.8776_g	NA	NA	NA	NA	NA	NA	NA	NA	949455	gm1.8776_g	IPR001128/IPR002401/IPR001128	Cytochrome P450/Cytochrome P450, E-class, group I/Cytochrome P450	HMMPfam/PRINTS/SUPERFAMILY	PF00067/PR00463/SSF48264	Cytochrome P450/E-class P450 group I signature/\N	2001-07-01	26,/54,78,286,306,349,390,427,/26,	486,/73,99,303,332,367,414,437,/513,	4.00E-63/8.3E-28,8.3E-28,8.3E-28,8.3E-28,8.3E-28,8.3E-28,8.3E-28/1.96E-93
gw1.23.264.1	2.90668	12.3539	4.54611e-06	0.000533503	12389.3	11876.9	20032.8	198794	22670.1	820608	gw1.23.264.1	NA	NA	NA	NA	NA	NA	NA	NA	820608	gw1.23.264.1	IPR001338/IPR019778/IPR001338	Hydrophobin/Hydrophobin, conserved site/Hydrophobin	HMMPfam/ProSitePatterns/SMART	PF01185/PS00956/SM00075	Fungal hydrophobin/Fungal hydrophobins signature./Hydrophobins	2001-01-01	17,/68,/17,	95,/79,/91,	6.20E-25/-/1.60E-32
fgenesh1_kg.28_#_197_#_GDMN01030440.1	2.90038	8.02167	2.68052e-05	0.00167498	610.657	648.131	949.342	10239.6	752.321	896740	fgenesh1_kg.28_#_197_#_GDMN01030440.1	NA	NA	NA	NA	NA	NA	NA	NA	896740	fgenesh1_kg.28_#_197_#_GDMN01030440.1	IPR011701/IPR001411/IPR020846/IPR020846/IPR004638	Major facilitator superfamily/Tetracycline resistance protein TetB/drug resistance transporter/Major facilitator superfamily domain/Major facilitator superfamily domain/Drug resistance transporter EmrB/QacA subfamily	HMMPfam/PRINTS/ProSiteProfiles/SUPERFAMILY/TIGRFAM	PF07690/PR01036/PS50850/SSF103473/TIGR00711	Major Facilitator Superfamily/Tetracycline resistance protein TetB signature/Major facilitator superfamily (MFS) profile./\N/efflux_EmrB: drug resistance MFS transporter, drug:H+ antiporter-2 (14 Spanner) (DHA2) family	1/3/1/3/1	48,/47,137,167,/44,/33,283,500,/44,	444,/71,157,191,/529,/226,454,529,/523,	1.60E-46/1.2E-5,1.2E-5,1.2E-5/36.091/6.63E-63,6.63E-63,6.63E-63/4.70E-70
e_gw1.4.738.1	2.85257	5.8047	2.18269e-13	8.46072e-10	155.28	199.418	133.394	1691.83	661.588	828219	e_gw1.4.738.1	NA	NA	NA	NA	NA	NA	NA	NA	828219	e_gw1.4.738.1	IPR001138/IPR007219/IPR001138/IPR007219/IPR001138	Zn(2)-C6 fungal-type DNA-binding domain/Transcription factor domain, fungi/Zn(2)-C6 fungal-type DNA-binding domain/Transcription factor domain, fungi/Zn(2)-C6 fungal-type DNA-binding domain	HMMPfam/HMMPfam/ProSiteProfiles/SMART/SUPERFAMILY	PF00172/PF04082/PS50048/SM00906/SSF57701	Fungal Zn(2)-Cys(6) binuclear cluster domain/Fungal specific transcription factor domain/Zn(2)-C6 fungal-type DNA-binding domain profile./Fungal specific transcription factor domain/\N	1/1/1/1/1	69,/249,/68,/364,/59,	98,/495,/99,/437,/100,	2.10E-05/2.40E-19/9.655/2.00E-06/3.53E-06
fgenesh1_pg.36_#_35	2.70621	3.80886	7.84334e-08	2.69559e-05	56.8854	58.3536	17.707	388.214	192.202	865334	fgenesh1_pg.36_#_35	NA	NA	NA	NA	NA	NA	NA	NA	865334	fgenesh1_pg.36_#_35	NA	NA	NA	NA	NA	NA	NA	NA	NA
fgenesh1_kg.3_#_315_#_GDMN01028771.1	2.69563	2.30729	0.000145995	0.00494352	23.8015	11.4524	12.1674	172.906	32.6086	872712	fgenesh1_kg.3_#_315_#_GDMN01028771.1	NA	NA	NA	NA	NA	NA	NA	NA	872712	fgenesh1_kg.3_#_315_#_GDMN01028771.1	\N	\N	ProSiteProfiles	PS51257	Prokaryotic membrane lipoprotein lipid attachment site profile.	1	1	33	5
e_gw1.9.587.1	2.63892	8.90132	1.16041e-09	1.15174e-06	1724.26	1651.82	1335.46	14606.4	4960.15	832388	e_gw1.9.587.1	NA	NA	NA	NA	NA	NA	NA	NA	832388	e_gw1.9.587.1	IPR001338/IPR019778/IPR001338	Hydrophobin/Hydrophobin, conserved site/Hydrophobin	HMMPfam/ProSitePatterns/SMART	PF01185/PS00956/SM00075	Fungal hydrophobin/Fungal hydrophobins signature./Hydrophobins	2001-01-01	58,/109,/58,	136,/120,/132,	1.50E-22/-/2.90E-30
CE730943_19684	2.61131	5.63188	1.39879e-08	7.47807e-06	154.448	177.685	164.465	1634.01	390.829	730944	CE730943_19684	NA	NA	NA	NA	NA	NA	NA	NA	730944	CE730943_19684	NA	NA	NA	NA	NA	NA	NA	NA	NA
fgenesh1_kg.32_#_144_#_GDMN01032569.1	2.56809	4.14083	4.49802e-06	0.000533503	91.949	75.7457	12.9736	403.5	311.88	897743	fgenesh1_kg.32_#_144_#_GDMN01032569.1	NA	NA	NA	NA	NA	NA	NA	NA	897743	fgenesh1_kg.32_#_144_#_GDMN01032569.1	IPR001138/IPR001138/IPR001138/IPR001138/IPR001138	Zn(2)-C6 fungal-type DNA-binding domain/Zn(2)-C6 fungal-type DNA-binding domain/Zn(2)-C6 fungal-type DNA-binding domain/Zn(2)-C6 fungal-type DNA-binding domain/Zn(2)-C6 fungal-type DNA-binding domain	HMMPfam/ProSitePatterns/ProSiteProfiles/SMART/SUPERFAMILY	PF00172/PS00463/PS50048/SM00066/SSF57701	Fungal Zn(2)-Cys(6) binuclear cluster domain/Zn(2)-C6 fungal-type DNA-binding domain signature./Zn(2)-C6 fungal-type DNA-binding domain profile./GAL4-like Zn(II)2Cys6 (or C6 zinc) binuclear cluster DNA-binding domain/\N	1/1/1/1/1	19,/19,/19,/14,/10,	50,/49,/51,/60,/55,	6.20E-05/-/8.797/0.0065/9.16E-08
fgenesh1_pm.28_#_38	2.55989	11.7785	1.80792e-08	9.15664e-06	9822.87	10104.8	16239.6	105596	36582	925682	fgenesh1_pm.28_#_38	1.11.1.6/1.11.1.6	Catalase./Catalase.	2 H(2)O(2) = O(2) + 2 H(2)O./2 H(2)O(2) = O(2) + 2 H(2)O.	Heme; Manganese./Heme; Manganese.	Acatalasia; MIM:115500./Acatalasia; MIM:115500.	Tryptophan metabolism/Methane metabolism	Amino Acid Metabolism/Energy Metabolism	METABOLIC/METABOLIC	925682	fgenesh1_pm.28_#_38	IPR011614/IPR010582/IPR024711/IPR018028/IPR002226/IPR024708/IPR018028/IPR011614/IPR020835	Catalase core domain/Catalase immune-responsive domain/Catalase, mono-functional, haem-containing, clades 1 and 3/Catalase, mono-functional, haem-containing/Catalase haem-binding site/Catalase active site/Catalase, mono-functional, haem-containing/Catalase core domain/Catalase-like domain	HMMPfam/HMMPfam/PIRSF/PRINTS/ProSitePatterns/ProSitePatterns/ProSiteProfiles/SMART/SUPERFAMILY	PF00199/PF06628/PIRSF038928/PR00067/PS00437/PS00438/PS51402/SM01060/SSF56634	Catalase/Catalase-related immune-responsive/\N/Catalase signature/Catalase proximal heme-ligand signature./Catalase proximal active site signature./catalase family profile./\N/\N	1/1/1/6/1/1/1/1/1	16,/418,/3,/29,85,106,125,290,322,/335,/52,/12,/16,/5,	386,/479,/483,/52,103,123,143,317,348,/343,/68,/484,/391,/485,	3.60E-178/3.60E-18/487/1.6E-61,1.6E-61,1.6E-61,1.6E-61,1.6E-61,1.6E-61/-/-/73.509/5.90E-245/3.66E-202
fgenesh1_kg.24_#_265_#_GDMN01014843.1	2.52006	7.8125	1.58864e-07	4.49631e-05	662.449	703.755	1000.09	7219.93	1830.15	895228	fgenesh1_kg.24_#_265_#_GDMN01014843.1	NA	NA	NA	NA	NA	NA	NA	NA	895228	fgenesh1_kg.24_#_265_#_GDMN01014843.1	IPR013130/IPR013121/\N	Ferric reductase transmembrane component-like domain/Ferric reductase, NAD binding/\N	HMMPfam/HMMPfam/SUPERFAMILY	PF01794/PF08030/SSF52343	Ferric reductase like transmembrane component/Ferric reductase NAD binding domain/\N	2001-01-01	165,/462,/448,	280,/653,/520,	4.70E-16/7.40E-08/2.11E-06
fgenesh1_pg.4_#_102	2.47227	6.60472	2.03748e-08	9.33653e-06	330.026	348.598	373.135	3070.24	822.4	859046	fgenesh1_pg.4_#_102	NA	NA	NA	NA	NA	NA	NA	NA	859046	fgenesh1_pg.4_#_102	NA	NA	NA	NA	NA	NA	NA	NA	NA
fgenesh1_kg.8_#_22_#_GDMN01031151.1	2.43992	1.3301	0.0014115	0.0207371	8.01627	11.741	7.48704	84.9085	14.2464	882541	fgenesh1_kg.8_#_22_#_GDMN01031151.1	NA	NA	NA	NA	NA	NA	NA	NA	882541	fgenesh1_kg.8_#_22_#_GDMN01031151.1	NA	NA	NA	NA	NA	NA	NA	NA	NA
CE459778_3901	2.40328	3.79165	4.35961e-05	0.00225551	47.6447	41.3249	66.8117	472.229	77.9492	459779	CE459778_3901	NA	NA	NA	NA	NA	NA	NA	NA	459779	CE459778_3901	NA	NA	NA	NA	NA	NA	NA	NA	NA
CE673895_2159	2.39918	4.76742	4.76351e-10	7.63988e-07	110.922	130.571	63.793	389.883	685.008	673896	CE673895_2159	NA	NA	NA	NA	NA	NA	NA	NA	673896	CE673895_2159	IPR001138/IPR001138	Zn(2)-C6 fungal-type DNA-binding domain/Zn(2)-C6 fungal-type DNA-binding domain	ProSitePatterns/ProSiteProfiles	PS00463/PS50048	Zn(2)-C6 fungal-type DNA-binding domain signature./Zn(2)-C6 fungal-type DNA-binding domain profile.	2018-01-01	123,/123,	155,/157,	-/8.775
gm1.1392_g	2.3764	3.81976	2.17616e-09	1.7451e-06	47.6191	57.3198	55.4566	356.083	200.811	942071	gm1.1392_g	NA	NA	NA	NA	NA	NA	NA	NA	942071	gm1.1392_g	NA	NA	NA	NA	NA	NA	NA	NA	NA
fgenesh1_pg.9_#_56	2.36864	7.24052	5.73239e-07	0.000117368	536.33	623.43	568.594	4802.85	1149.33	861679	fgenesh1_pg.9_#_56	NA	NA	NA	NA	NA	NA	NA	NA	861679	fgenesh1_pg.9_#_56	IPR000757/IPR013320	Glycoside hydrolase, family 16/Concanavalin A-like lectin/glucanase domain	HMMPfam/SUPERFAMILY	PF00722/SSF49899	Glycosyl hydrolases family 16/\N	2018-01-01	76,/63,	198,/305,	2.10E-19/1.07E-50
fgenesh1_pg.14_#_132	2.31874	11.0311	2.56977e-06	0.000355063	6696.57	7204.63	10657.9	65287.1	16397.1	863205	fgenesh1_pg.14_#_132	NA	NA	NA	NA	NA	NA	NA	NA	863205	fgenesh1_pg.14_#_132	NA	NA	NA	NA	NA	NA	NA	NA	NA
CE668011_8232	2.29046	6.10361	1.40163e-06	0.000240855	234.467	258.075	327.13	2191.93	482.547	668012	CE668011_8232	NA	NA	NA	NA	NA	NA	NA	NA	668012	CE668011_8232	NA	NA	NA	NA	NA	NA	NA	NA	NA
fgenesh1_pg.26_#_16	2.2756	7.49593	0.000107152	0.00398001	665.773	705.497	797.018	6239.89	759.868	864728	fgenesh1_pg.26_#_16	NA	NA	NA	NA	NA	NA	NA	NA	864728	fgenesh1_pg.26_#_16	NA	NA	NA	NA	NA	NA	NA	NA	NA
CE643049_4903	2.26001	4.07638	3.69552e-06	0.000455923	67.9442	69.7296	66.7173	521.059	132.948	643050	CE643049_4903	NA	NA	NA	NA	NA	NA	NA	NA	643050	CE643049_4903	NA	NA	NA	NA	NA	NA	NA	NA	NA
gm1.4102_g	2.25752	6.42014	4.49629e-08	1.80283e-05	369.001	435.191	233.91	2415.7	895.729	944781	gm1.4102_g	3.4.14.9	Tripeptidyl-peptidase I.	Release of an N-terminal tripeptide from a polypeptide.	\N	\N	\N	\N	\N	944781	gm1.4102_g	IPR000209/IPR015366/IPR023828/IPR030400/IPR015366/IPR000209/IPR009020	Peptidase S8/S53 domain/Peptidase S53, propeptide/Peptidase S8, subtilisin, Ser-active site/Sedolisin domain/Peptidase S53, propeptide/Peptidase S8/S53 domain/Proteinase inhibitor, propeptide	HMMPfam/HMMPfam/ProSitePatterns/ProSiteProfiles/SMART/SUPERFAMILY/SUPERFAMILY	PF00082/PF09286/PS00138/PS51695/SM00944/SSF52743/SSF54897	Subtilase family/Pro-kumamolisin, activation domain/Serine proteases, subtilase family, serine active site./Sedolisin domain profile./Pro-kumamolisin, activation domain/\N/\N	1/1/1/1/1/1/1	356,/38,/515,/223,/36,/220,/35,	533,/180,/525,/600,/180,/593,/199,	5.50E-05/9.70E-37/-/34.474/4.30E-34/1.31E-60/2.89E-30
fgenesh1_pm.16_#_51	2.23643	8.75739	8.2983e-10	1.14078e-06	2013.15	2091.88	1199.12	9299.21	7366.06	924888	fgenesh1_pm.16_#_51	NA	NA	NA	NA	NA	NA	NA	NA	924888	fgenesh1_pm.16_#_51	IPR000782/IPR000782/IPR000782/IPR000782	FAS1 domain/FAS1 domain/FAS1 domain/FAS1 domain	HMMPfam/ProSiteProfiles/SMART/SUPERFAMILY	PF02469/PS50213/SM00554/SSF82153	Fasciclin domain/FAS1/BIgH3 domain profile./Four repeated domains in the Fasciclin I family of proteins, present in many other contexts./\N	2/2/2/2	58,185,/27,172,/68,208,/28,174,	170,309,/170,308,/173,311,/170,309,	1.2E-11,1.4E-22/15.685,20.206/1.6E-11,2.9E-14/3.92E-17,2.35E-24
gm1.7636_g	2.21586	6.02409	8.23932e-06	0.000817914	263.724	241.43	301.727	2108.08	391.927	948315	gm1.7636_g	3.5.1.4/3.5.1.4/3.5.1.4/3.5.1.4/3.5.1.4/3.5.1.4	Amidase./Amidase./Amidase./Amidase./Amidase./Amidase.	A monocarboxylic acid amide + H(2)O = a monocarboxylate + NH(3)./A monocarboxylic acid amide + H(2)O = a monocarboxylate + NH(3)./A monocarboxylic acid amide + H(2)O = a monocarboxylate + NH(3)./A monocarboxylic acid amide + H(2)O = a monocarboxylate + NH(3)./A monocarboxylic acid amide + H(2)O = a monocarboxylate + NH(3)./A monocarboxylic acid amide + H(2)O = a monocarboxylate + NH(3).	\N/\N/\N/\N/\N/\N	\N/\N/\N/\N/\N/\N	Tryptophan metabolism/Benzoate degradation via CoA ligation/Cyanoamino acid metabolism/Phenylalanine metabolism/Arginine and proline metabolism/Styrene degradation	Amino Acid Metabolism/Biodegradation of Xenobiotics/Metabolism of Other Amino Acids/Amino Acid Metabolism/Amino Acid Metabolism/Biodegradation of Xenobiotics	METABOLIC/METABOLIC/METABOLIC/METABOLIC/METABOLIC/METABOLIC	948315	gm1.7636_g	IPR000120/\N/IPR023631	Amidase/\N/Amidase signature domain	HMMPfam/PIRSF/SUPERFAMILY	PF01425/PIRSF001221/SSF75304	Amidase/\N/\N	2001-01-01	63,/5,/24,	535,/548,/546,	5.00E-82/546/2.49E-105
estExt_Genemark1.C_200118	2.1748	8.36866	1.19686e-09	1.15174e-06	1560.85	1563.08	1060.05	7595.58	5001.04	1014589	estExt_Genemark1.C_200118	1.1.1.95	Phosphoglycerate dehydrogenase.	3-phosphoglycerate + NAD(+) = 3-phosphohydroxypyruvate + NADH.	\N	3-phosphoglycerate dehydrogenase deficiency; MIM:601815.	Glycine, serine and threonine metabolism	Amino Acid Metabolism	METABOLIC	1014589	estExt_Genemark1.C_200118	IPR006139/IPR006140/IPR029752/IPR029753/IPR029753/\N/\N	D-isomer specific 2-hydroxyacid dehydrogenase, catalytic domain/D-isomer specific 2-hydroxyacid dehydrogenase, NAD-binding domain/D-isomer specific 2-hydroxyacid dehydrogenase, NAD-binding domain conserved site 1/D-isomer specific 2-hydroxyacid dehydrogenase, NAD-binding domain conserved site/D-isomer specific 2-hydroxyacid dehydrogenase, NAD-binding domain conserved site/\N/\N	HMMPfam/HMMPfam/ProSitePatterns/ProSitePatterns/ProSitePatterns/SUPERFAMILY/SUPERFAMILY	PF00389/PF02826/PS00065/PS00670/PS00671/SSF51735/SSF52283	D-isomer specific 2-hydroxyacid dehydrogenase, catalytic domain/D-isomer specific 2-hydroxyacid dehydrogenase, NAD binding domain/D-isomer specific 2-hydroxyacid dehydrogenases NAD-binding signature./D-isomer specific 2-hydroxyacid dehydrogenases signature 2./D-isomer specific 2-hydroxyacid dehydrogenases signature 3./\N/\N	1/1/1/1/1/1/1	7,/132,/168,/217,/246,/125,/3,	337,/306,/195,/239,/262,/306,/156,	1.50E-15/8.50E-52/-/-/-/7.49E-50/2.76E-19
fgenesh1_pg.2_#_144	2.17372	6.16442	8.1342e-07	0.000154428	236.815	233.844	438.126	2063.12	671.324	857880	fgenesh1_pg.2_#_144	NA	NA	NA	NA	NA	NA	NA	NA	857880	fgenesh1_pg.2_#_144	NA	NA	NA	NA	NA	NA	NA	NA	NA
fgenesh1_pm.2_#_321	2.16781	2.47966	0.00286655	0.0314536	26.7847	28.3439	15.8985	188.78	23.9934	921543	fgenesh1_pm.2_#_321	3.4.23.34	Cathepsin E.	Similar to cathepsin D, but slightly broader specificity.	\N	\N	\N	\N	\N	921543	fgenesh1_pm.2_#_321	IPR001461/IPR001461/IPR021109	Aspartic peptidase/Aspartic peptidase/Aspartic peptidase domain	HMMPfam/PRINTS/SUPERFAMILY	PF00026/PR00792/SSF50630	Eukaryotic aspartyl protease/Pepsin (A1) aspartic protease family signature/\N	2001-04-02	83,295,/88,218,276,347,/75,	288,371,/108,231,287,362,/372,	3.3E-15,2.5E-4/6.7E-13,6.7E-13,6.7E-13,6.7E-13/1.71E-38
CE296379_5826	2.1596	5.30975	1.91205e-07	4.9384e-05	98.2859	128.426	279.369	921.57	585.976	296380	CE296379_5826	NA	NA	NA	NA	NA	NA	NA	NA	296380	CE296379_5826	NA	NA	NA	NA	NA	NA	NA	NA	NA
gw1.12.211.1	2.15428	5.13149	3.92717e-10	7.55824e-07	139.889	171.951	136.243	878.699	453.305	806014	gw1.12.211.1	NA	NA	NA	NA	NA	NA	NA	NA	806014	gw1.12.211.1	NA	NA	NA	NA	NA	NA	NA	NA	NA
gm1.6844_g	2.14533	4.36607	1.48181e-07	4.32105e-05	92.2654	95.5151	77.0223	558.274	224.605	947523	gm1.6844_g	1.11.1.5	Cytochrome-c peroxidase.	2 ferrocytochrome c + H(2)O(2) = 2 ferricytochrome c + 2 H(2)O.	Heme.	\N	\N	\N	\N	947523	gm1.6844_g	IPR002016/IPR024589/IPR002016/IPR001621/IPR019793/IPR019794/IPR002016/IPR010255	Haem peroxidase, plant/fungal/bacterial/Fungal ligninase, C-terminal/Haem peroxidase, plant/fungal/bacterial/Fungal ligninase/Peroxidases heam-ligand binding site/Peroxidase, active site/Haem peroxidase, plant/fungal/bacterial/Haem peroxidase	HMMPfam/HMMPfam/PRINTS/PRINTS/ProSitePatterns/ProSitePatterns/ProSiteProfiles/SUPERFAMILY	PF00141/PF11895/PR00458/PR00462/PS00435/PS00436/PS50873/SSF48113	Peroxidase/Domain of unknown function (DUF3415)/Haem peroxidase superfamily signature/Fungal lignin peroxidase family signature/Peroxidases proximal heme-ligand signature./Peroxidases active site signature./Plant heme peroxidase family profile./\N	1/1/5/13/1/1/1/1	52,/285,/64,129,148,193,218,/23,59,86,106,129,147,161,189,212,235,256,290,337,/193,/64,/68,/31,	280,/363,/78,146,160,208,233,/36,79,105,128,146,160,188,211,234,255,281,315,356,/203,/75,/343,/362,	8.00E-26/1.00E-34/9.5E-14,9.5E-14,9.5E-14,9.5E-14,9.5E-14/1.9E-143,1.9E-143,1.9E-143,1.9E-143,1.9E-143,1.9E-143,1.9E-143,1.9E-143,1.9E-143,1.9E-143,1.9E-143,1.9E-143,1.9E-143/-/-/13.721/2.80E-108
fgenesh1_kg.30_#_14_#_GDMN01001011.1	2.1356	9.43199	9.00929e-07	0.000163578	2765.35	2926.7	3232.14	19754.6	6389.76	897220	fgenesh1_kg.30_#_14_#_GDMN01001011.1	NA	NA	NA	NA	NA	NA	NA	NA	897220	fgenesh1_kg.30_#_14_#_GDMN01001011.1	IPR024041/IPR018047/IPR024041	Ammonium transporter AmtB-like domain/Ammonium transporter, conserved site/Ammonium transporter AmtB-like domain	HMMPfam/ProSitePatterns/SUPERFAMILY	PF00909/PS01219/SSF111352	Ammonium Transporter Family/Ammonium transporters signature./\N	2001-01-01	32,/172,/26,	407,/197,/386,	3.80E-95/-/7.32E-103
gm1.6626_g	2.12997	3.83093	3.40351e-05	0.00193799	87.8013	65.6165	30.8766	399.531	139.385	947305	gm1.6626_g	NA	NA	NA	NA	NA	NA	NA	NA	947305	gm1.6626_g	NA	NA	NA	NA	NA	NA	NA	NA	NA
e_gw1.10.808.1	2.12402	9.90005	2.27672e-06	0.000322189	3686.86	3812.29	4919.19	27656.1	8433.3	832918	e_gw1.10.808.1	NA	NA	NA	NA	NA	NA	NA	NA	832918	e_gw1.10.808.1	NA	NA	NA	NA	NA	NA	NA	NA	NA
e_gw1.6.1435.1	2.10505	8.23787	4.98364e-08	1.9183e-05	1318.79	1125.38	1517.89	7818.27	3546.68	830409	e_gw1.6.1435.1	NA	NA	NA	NA	NA	NA	NA	NA	830409	e_gw1.6.1435.1	IPR005031/\N	Streptomyces cyclase/dehydrase/\N	HMMPfam/SUPERFAMILY	PF03364/SSF55961	Polyketide cyclase / dehydrase and lipid transport/\N	2018-02-01	29,/21,160,	214,/133,221,	8.30E-21/1.65E-11,2.34E-5
fgenesh1_pg.7_#_34	2.08395	10.7483	8.06837e-06	0.00081771	6263.72	6396.13	10161.7	49529.7	14975	860763	fgenesh1_pg.7_#_34	NA	NA	NA	NA	NA	NA	NA	NA	860763	fgenesh1_pg.7_#_34	IPR008972	Cupredoxin	SUPERFAMILY	SSF49503	\N	1	22	125	1.05E-18
e_gw1.9.597.1	2.08264	8.60456	5.91763e-06	0.000667016	1878.78	2070.32	1218.87	11195.1	3400	832495	e_gw1.9.597.1	NA	NA	NA	NA	NA	NA	NA	NA	832495	e_gw1.9.597.1	IPR001338/IPR019778/IPR001338	Hydrophobin/Hydrophobin, conserved site/Hydrophobin	HMMPfam/ProSitePatterns/SMART	PF01185/PS00956/SM00075	Fungal hydrophobin/Fungal hydrophobins signature./Hydrophobins	2001-01-01	53,/104,/53,	131,/115,/127,	5.30E-23/-/1.00E-33
gm1.5792_g	2.07766	10.1884	1.84153e-06	0.000300356	4534.76	4458	6538.57	32287.7	11420.9	946471	gm1.5792_g	NA	NA	NA	NA	NA	NA	NA	NA	946471	gm1.5792_g	NA	NA	NA	NA	NA	NA	NA	NA	NA
e_gw1.3.930.1	2.04696	7.99722	1.09296e-06	0.000191228	1301.14	1242.64	910.629	6986.85	2531.42	827968	e_gw1.3.930.1	2.3.1.22	2-acylglycerol O-acyltransferase.	Acyl-CoA + 2-acylglycerol = CoA + diacylglycerol.	\N	\N	Glycerolipid metabolism	Metabolism of Complex Lipids	METABOLIC	827968	e_gw1.3.930.1	IPR007130	Diacylglycerol acyltransferase	HMMPfam	PF03982	Diacylglycerol acyltransferase	1	41	329	5.80E-92
e_gw1.15.121.1	2.04649	6.85574	6.36668e-07	0.000127639	489.411	469.691	607.192	3221.75	1093.19	834906	e_gw1.15.121.1	NA	NA	NA	NA	NA	NA	NA	NA	834906	e_gw1.15.121.1	NA	NA	NA	NA	NA	NA	NA	NA	NA
CE294994_20771	2.03678	6.17743	2.65489e-06	0.000359588	304.932	317.862	360.93	2124.58	567.767	294995	CE294994_20771	NA	NA	NA	NA	NA	NA	NA	NA	294995	CE294994_20771	\N/IPR000375/IPR003130/IPR022812/IPR020850/IPR030381/IPR001401/IPR027417	\N/Dynamin central domain/Dynamin GTPase effector/Dynamin superfamily/GTPase effector domain, GED/Dynamin-type guanine nucleotide-binding (G) domain/Dynamin, GTPase domain/P-loop containing nucleoside triphosphate hydrolase	HMMPfam/HMMPfam/HMMPfam/PRINTS/ProSiteProfiles/ProSiteProfiles/SMART/SUPERFAMILY	PF00350/PF01031/PF02212/PR00195/PS51388/PS51718/SM00053/SSF52540	Dynamin family/Dynamin central region/Dynamin GTPase effector domain/Dynamin signature/GED domain profile./Dynamin-type guanine nucleotide-binding (G) domain profile./Dynamin, GTPase/\N	1/2/1/4/1/1/1/2	78,/312,511,/687,/75,99,259,278,/682,/72,/52,/56,202,	289,/459,596,/771,/93,116,277,294,/774,/390,/332,/174,397,	1.10E-26/1.2E-11,2.4E-6/1.50E-08/3.7E-24,3.7E-24,3.7E-24,3.7E-24/19.97/22.899/3.40E-11/2.79E-39,2.79E-39
CE476740_514	2.01388	3.76934	0.00581814	0.0497043	63.92	62.232	62.021	479.023	27.2512	476741	CE476740_514	NA	NA	NA	NA	NA	NA	NA	NA	476741	CE476740_514	IPR007269	Isoprenylcysteine carboxyl methyltransferase	HMMPfam	PF04140	Isoprenylcysteine carboxyl methyltransferase (ICMT) family	1	51	112	1.70E-13
fgenesh1_kg.25_#_138_#_GDMN01001831.1	2.00001	3.62376	0.000397699	0.00922183	64.8456	50.5247	55.4377	385.688	70.3891	895532	fgenesh1_kg.25_#_138_#_GDMN01001831.1	NA	NA	NA	NA	NA	NA	NA	NA	895532	fgenesh1_kg.25_#_138_#_GDMN01001831.1	IPR006094/IPR016166/IPR016166	FAD linked oxidase, N-terminal/FAD-binding, type 2/FAD-binding, type 2	HMMPfam/ProSiteProfiles/SUPERFAMILY	PF01565/PS51387/SSF56176	FAD binding domain/PCMH-type FAD-binding domain profile./\N	2001-01-01	96,/57,/49,	209,/241,/241,	1.10E-15/16.486/1.68E-39
