# Supplementary material for: Genome sequencing of Rigidoporus microporus provides insights on genes important for wood decay, latex tolerance and interspecific fungal interactions
Source: Sci Rep. 2020 Mar 23;10:5250. doi: 10.1038/s41598-020-62150-4 (PMC7089950; doi:10.1038/s41598-020-62150-4)
Supplement: Supplementary file 5 — Supplementary Table 9. [file 41598_2020_62150_MOESM5_ESM.xlsx]

## Sheet: Table_DGE 1, 2, 3 vs 5, 6 
Supplementary Table 9. List of down regulated genes of R. microporus on latex containing medium
Genes with lower transcript abundance on latex/containing medium
GeneID	logFC	logCPM	PValue	FDR	Control_1	Control_2	Control_3	Treatment_1	Treatment_2	ProteinID.x	GeneID.x	ecNum	definition	catalyticActivity	cofactors	associatedDiseases	pathway	pathway_class	pathway_type	ProteinID.y	GeneID.y	iprId	iprDesc	domainDb	domainId	domainDesc	numHits	domainStarts	domainEnds	score
CE145968_35	-7.06795	0.301562	1.53888e-05	0.00119424	27.1642	11.4385	10.2619	1.38778e-17	1.38778e-17	145969	CE145968_35	NA	NA	NA	NA	NA	NA	NA	NA	145969	CE145968_35	NA	NA	NA	NA	NA	NA	NA	NA	NA
CE685679_1752	-6.95932	0.206473	9.02169e-06	0.000842871	19.6038	10.6158	15.0315	1.38778e-17	1.38778e-17	685680	CE685679_1752	NA	NA	NA	NA	NA	NA	NA	NA	685680	CE685679_1752	NA	NA	NA	NA	NA	NA	NA	NA	NA
fgenesh1_pg.19_#_67	-6.90707	0.1632	8.56675e-06	0.000818935	12.857	16.6711	14.0863	1.38778e-17	1.38778e-17	863936	fgenesh1_pg.19_#_67	NA	NA	NA	NA	NA	NA	NA	NA	863936	fgenesh1_pg.19_#_67	IPR001138/IPR001138/IPR001138/IPR001138/IPR001138	Zn(2)-C6 fungal-type DNA-binding domain/Zn(2)-C6 fungal-type DNA-binding domain/Zn(2)-C6 fungal-type DNA-binding domain/Zn(2)-C6 fungal-type DNA-binding domain/Zn(2)-C6 fungal-type DNA-binding domain	HMMPfam/ProSitePatterns/ProSiteProfiles/SMART/SUPERFAMILY	PF00172/PS00463/PS50048/SM00066/SSF57701	Fungal Zn(2)-Cys(6) binuclear cluster domain/Zn(2)-C6 fungal-type DNA-binding domain signature./Zn(2)-C6 fungal-type DNA-binding domain profile./GAL4-like Zn(II)2Cys6 (or C6 zinc) binuclear cluster DNA-binding domain/\N	1/1/1/1/1	30,/30,/30,/25,/23,	66,/60,/62,/71,/66,	8.40E-08/-/9.534/0.0071/3.53E-09
gm1.9212_g	-6.88046	0.141164	1.19965e-05	0.00103073	11.18	17.5497	14.09	1.38778e-17	1.38778e-17	949891	gm1.9212_g	NA	NA	NA	NA	NA	NA	NA	NA	949891	gm1.9212_g	NA	NA	NA	NA	NA	NA	NA	NA	NA
estExt_fgenesh1_pg.C_3_t10061	-6.69092	-0.0186063	6.45459e-05	0.00288896	9.56245	8.11675	19.8496	1.38778e-17	1.38778e-17	933224	estExt_fgenesh1_pg.C_3_t10061	NA	NA	NA	NA	NA	NA	NA	NA	933224	estExt_fgenesh1_pg.C_3_t10061	IPR001810	F-box domain	SUPERFAMILY	SSF81383	\N	1	395	452	4.06E-05
CE435651_549	-6.55322	-0.128507	0.000365324	0.0087168	12.1657	3.01441	18.9205	1.38778e-17	1.38778e-17	435652	CE435651_549	NA	NA	NA	NA	NA	NA	NA	NA	435652	CE435651_549	NA	NA	NA	NA	NA	NA	NA	NA	NA
fgenesh1_kg.3_#_116_#_GDMN01026504.1	-6.40773	-0.230653	0.000129441	0.00452948	8.81025	12.5461	9.37933	1.38778e-17	1.38778e-17	872513	fgenesh1_kg.3_#_116_#_GDMN01026504.1	NA	NA	NA	NA	NA	NA	NA	NA	872513	fgenesh1_kg.3_#_116_#_GDMN01026504.1	IPR009071/IPR009071/IPR009071/IPR009071	High mobility group box domain/High mobility group box domain/High mobility group box domain/High mobility group box domain	HMMPfam/ProSiteProfiles/SMART/SUPERFAMILY	PF00505/PS50118/SM00398/SSF47095	HMG (high mobility group) box/HMG boxes A and B DNA-binding domains profile./high mobility group/\N	1/1/1/1	48,/47,/46,/45,	113,/113,/114,/118,	6.70E-09/13.217/2.70E-08/5.63E-16
CE130443_592	-6.3962	-0.236202	0.000157853	0.00513182	13.9449	9.06444	7.47179	1.38778e-17	1.38778e-17	130444	CE130443_592	NA	NA	NA	NA	NA	NA	NA	NA	130444	CE130443_592	NA	NA	NA	NA	NA	NA	NA	NA	NA
gm1.9245_g	-6.37777	-0.256432	0.000173701	0.00537468	10.5292	7.33678	12.2505	1.38778e-17	1.38778e-17	949924	gm1.9245_g	NA	NA	NA	NA	NA	NA	NA	NA	949924	gm1.9245_g	IPR002523/\N	Mg2+ transporter protein, CorA-like/Zinc transport protein ZntB/\N	HMMPfam/SUPERFAMILY	PF01544/SSF144083	CorA-like Mg2+ transporter protein/\N	2018-01-01	421,/467,	495,/496,	4.00E-14/6.54E-09
CE76510_198	-6.36038	-0.264716	0.000172317	0.00535801	9.67943	12.5649	7.47524	1.38778e-17	1.38778e-17	76511	CE76510_198	NA	NA	NA	NA	NA	NA	NA	NA	76511	CE76510_198	NA	NA	NA	NA	NA	NA	NA	NA	NA
estExt_Genemark1.C_210131	-6.25025	-0.352697	0.000266234	0.00703839	9.72432	6.50376	11.3108	1.38778e-17	1.38778e-17	1014718	estExt_Genemark1.C_210131	NA	NA	NA	NA	NA	NA	NA	NA	1014718	estExt_Genemark1.C_210131	IPR008030/\N	NmrA-like domain/\N	HMMPfam/SUPERFAMILY	PF05368/SSF51735	NmrA-like family/\N	2018-01-01	9,/5,	233,/322,	9.70E-13/8.86E-14
gm1.11294_g	-6.05986	-0.493127	0.00137079	0.0204514	11.5283	2.23691	10.3775	1.38778e-17	1.38778e-17	951973	gm1.11294_g	NA	NA	NA	NA	NA	NA	NA	NA	951973	gm1.11294_g	IPR002575/IPR011009	Aminoglycoside phosphotransferase/Protein kinase-like domain	HMMPfam/SUPERFAMILY	PF01636/SSF56112	Phosphotransferase enzyme family/\N	2018-01-01	25,/6,	136,/135,	5.20E-11/8.02E-12
estExt_Genemark1.C_120167	-4.71526	0.517032	4.67559e-05	0.00238059	26.9872	15.6418	14.9853	0.0520651	1.07003	1013431	estExt_Genemark1.C_120167	NA	NA	NA	NA	NA	NA	NA	NA	1013431	estExt_Genemark1.C_120167	IPR023378	YheA/YmcA-like domain	SUPERFAMILY	SSF158622	\N	1	16	104	7.06E-05
estExt_Genemark1.C_190021	-4.55932	1.1328	4.26542e-06	0.000519571	19.101	45.1527	30.0586	0.0999668	2.13247	1014419	estExt_Genemark1.C_190021	NA	NA	NA	NA	NA	NA	NA	NA	1014419	estExt_Genemark1.C_190021	NA	NA	NA	NA	NA	NA	NA	NA	NA
gm1.7804_g	-4.52087	0.354904	9.27841e-05	0.00360025	20.3596	13.9996	15.9619	0.0520651	1.07003	948483	gm1.7804_g	NA	NA	NA	NA	NA	NA	NA	NA	948483	gm1.7804_g	NA	NA	NA	NA	NA	NA	NA	NA	NA
gm1.8742_g	-4.46834	0.312751	0.000137441	0.00474047	15.3211	20.053	13.1148	0.0520651	1.07003	949421	gm1.8742_g	NA	NA	NA	NA	NA	NA	NA	NA	949421	gm1.8742_g	NA	NA	NA	NA	NA	NA	NA	NA	NA
e_gw1.25.73.1	-4.32528	0.193316	0.000298679	0.00754381	12.0104	14.9392	16.9444	0.0520651	1.07003	837137	e_gw1.25.73.1	NA	NA	NA	NA	NA	NA	NA	NA	837137	e_gw1.25.73.1	IPR006094/IPR012951/IPR006093/IPR016166/IPR016166	FAD linked oxidase, N-terminal/Berberine/berberine-like/Oxygen oxidoreductase covalent FAD-binding site/FAD-binding, type 2/FAD-binding, type 2	HMMPfam/HMMPfam/ProSitePatterns/ProSiteProfiles/SUPERFAMILY	PF01565/PF08031/PS00862/PS51387/SSF56176	FAD binding domain/Berberine and berberine like/Oxygen oxidoreductases covalent FAD-binding site./PCMH-type FAD-binding domain profile./\N	1/1/1/1/1	98,/491,/96,/92,/91,	239,/529,/129,/272,/270,	1.30E-16/8.40E-09/-/15.72/2.80E-37
estExt_Genemark1.C_240010	-4.31842	0.189766	0.000267158	0.00704344	13.7012	14.9413	15.0389	0.0520651	1.07003	1014947	estExt_Genemark1.C_240010	3.1.1.3	Triacylglycerol lipase.	Triacylglycerol + H(2)O = diacylglycerol + a fatty acid anion.	\N	Hepatic lipase deficiency; MIM:151670. Congenital lipase deficiency; MIM:246600. Wolman disease; MIM:278000.	Glycerolipid metabolism	Metabolism of Complex Lipids	METABOLIC	1014947	estExt_Genemark1.C_240010	IPR002921/IPR029058	Fungal lipase-like domain/Alpha/Beta hydrolase fold	HMMPfam/SUPERFAMILY	PF01764/SSF53474	Lipase (class 3)/\N	2018-01-01	79,/22,	224,/278,	9.40E-35/4.52E-45
gm1.1019_g	-4.262	0.870234	2.96259e-05	0.00176745	23.3844	15.5057	37.7146	0.0999668	2.13247	941698	gm1.1019_g	NA	NA	NA	NA	NA	NA	NA	NA	941698	gm1.1019_g	IPR002048	EF-hand domain	ProSiteProfiles	PS50222	EF-hand calcium-binding domain profile.	1	373	400	8.376
gm1.4514_g	-4.14173	9.49686	3.03054e-05	0.00176745	3031.77	3030.71	29266.3	1043.87	289.392	945193	gm1.4514_g	NA	NA	NA	NA	NA	NA	NA	NA	945193	gm1.4514_g	NA	NA	NA	NA	NA	NA	NA	NA	NA
gm1.8137_g	-4.1253	0.0312215	0.000252552	0.00680759	7.86643	13.293	16.9782	0.0520651	1.07003	948816	gm1.8137_g	NA	NA	NA	NA	NA	NA	NA	NA	948816	gm1.8137_g	NA	NA	NA	NA	NA	NA	NA	NA	NA
gm1.8672_g	-4.11574	0.749997	3.31518e-05	0.00191131	16.7785	22.3773	30.1462	0.0999668	2.13247	949351	gm1.8672_g	NA	NA	NA	NA	NA	NA	NA	NA	949351	gm1.8672_g	NA	NA	NA	NA	NA	NA	NA	NA	NA
fgenesh1_pg.14_#_146	-4.11058	0.0245796	0.000197551	0.00579582	12.9468	10.6995	14.1154	0.0520651	1.07003	863219	fgenesh1_pg.14_#_146	NA	NA	NA	NA	NA	NA	NA	NA	863219	fgenesh1_pg.14_#_146	NA	NA	NA	NA	NA	NA	NA	NA	NA
fgenesh1_kg.10_#_566_#_GDMN01011223.1	-4.02935	-0.0350818	0.000380965	0.00896338	11.2809	15.9388	8.40383	0.0520651	1.07003	885592	fgenesh1_kg.10_#_566_#_GDMN01011223.1	NA	NA	NA	NA	NA	NA	NA	NA	885592	fgenesh1_kg.10_#_566_#_GDMN01011223.1	NA	NA	NA	NA	NA	NA	NA	NA	NA
gm1.8080_g	-3.94704	-0.104287	0.000502536	0.0107226	8.76727	10.7571	14.1401	0.0520651	1.07003	948759	gm1.8080_g	NA	NA	NA	NA	NA	NA	NA	NA	948759	gm1.8080_g	NA	NA	NA	NA	NA	NA	NA	NA	NA
gm1.6362_g	-3.82857	1.32331	2.26945e-06	0.000322189	35.5769	39.0676	32.8671	0.185293	4.26059	947041	gm1.6362_g	NA	NA	NA	NA	NA	NA	NA	NA	947041	gm1.6362_g	NA	NA	NA	NA	NA	NA	NA	NA	NA
fgenesh1_pg.13_#_155	-3.82559	0.504557	0.00027622	0.00716458	17.746	11.3795	27.3575	0.0999668	2.13247	863011	fgenesh1_pg.13_#_155	NA	NA	NA	NA	NA	NA	NA	NA	863011	fgenesh1_pg.13_#_155	NA	NA	NA	NA	NA	NA	NA	NA	NA
fgenesh1_pg.27_#_69	-3.76352	-0.23563	0.00200316	0.025296	8.82865	16.0717	4.61865	0.0520651	1.07003	864882	fgenesh1_pg.27_#_69	NA	NA	NA	NA	NA	NA	NA	NA	864882	fgenesh1_pg.27_#_69	NA	NA	NA	NA	NA	NA	NA	NA	NA
estExt_fgenesh1_pg.C_230102	-3.74054	-0.256277	0.00121465	0.0187919	10.548	8.21738	10.3438	0.0520651	1.07003	938167	estExt_fgenesh1_pg.C_230102	NA	NA	NA	NA	NA	NA	NA	NA	938167	estExt_fgenesh1_pg.C_230102	NA	NA	NA	NA	NA	NA	NA	NA	NA
CE350168_11990	-3.73072	0.895118	3.02646e-05	0.00176745	23.38	30.8452	22.5222	0.144231	3.196	350169	CE350168_11990	NA	NA	NA	NA	NA	NA	NA	NA	350169	CE350168_11990	IPR003819/\N	Taurine catabolism dioxygenase TauD/TfdA/\N	HMMPfam/SUPERFAMILY	PF02668/SSF51197	Taurine catabolism dioxygenase TauD, TfdA family/\N	2018-02-01	10,/9,102,	152,/58,151,	6.50E-19/3.71E-28,3.71E-28
fgenesh1_kg.3_#_121_#_GDMN01022822.1	-3.72903	0.435143	0.000224684	0.0062424	16.1061	20.851	15.9519	0.0999668	2.13247	872518	fgenesh1_kg.3_#_121_#_GDMN01022822.1	NA	NA	NA	NA	NA	NA	NA	NA	872518	fgenesh1_kg.3_#_121_#_GDMN01022822.1	\N	\N	SUPERFAMILY	SSF56672	\N	1	184	572	1.56E-06
gm1.7394_g	-3.72628	0.432743	0.000294114	0.0074635	15.2669	23.4394	14.0508	0.0999668	2.13247	948073	gm1.7394_g	NA	NA	NA	NA	NA	NA	NA	NA	948073	gm1.7394_g	NA	NA	NA	NA	NA	NA	NA	NA	NA
MIX22717_191_90	-3.72532	0.882535	6.13925e-05	0.00281324	24.2212	17.2064	34.8656	0.144231	3.196	975633	MIX22717_191_90	NA	NA	NA	NA	NA	NA	NA	NA	975633	MIX22717_191_90	NA	NA	NA	NA	NA	NA	NA	NA	NA
fgenesh1_pg.14_#_25	-3.70322	0.87171	2.67833e-05	0.00167498	23.3942	26.5881	25.3731	0.144231	3.196	863098	fgenesh1_pg.14_#_25	NA	NA	NA	NA	NA	NA	NA	NA	863098	fgenesh1_pg.14_#_25	NA	NA	NA	NA	NA	NA	NA	NA	NA
fgenesh1_kg.70_#_88_#_GDMN01001157.1	-3.69764	0.863061	0.000363975	0.00871276	35.952	29.1593	9.26543	0.144231	3.196	900965	fgenesh1_kg.70_#_88_#_GDMN01001157.1	NA	NA	NA	NA	NA	NA	NA	NA	900965	fgenesh1_kg.70_#_88_#_GDMN01001157.1	NA	NA	NA	NA	NA	NA	NA	NA	NA
estExt_fgenesh1_pg.C_3_t10054	-3.69669	0.409548	0.000428695	0.00968388	16.9632	23.4565	11.2039	0.0999668	2.13247	933219	estExt_fgenesh1_pg.C_3_t10054	NA	NA	NA	NA	NA	NA	NA	NA	933219	estExt_fgenesh1_pg.C_3_t10054	IPR001128/IPR001128/IPR002403/IPR001128	Cytochrome P450/Cytochrome P450/Cytochrome P450, E-class, group IV/Cytochrome P450	HMMPfam/PRINTS/PRINTS/SUPERFAMILY	PF00067/PR00385/PR00465/SSF48264	Cytochrome P450/P450 superfamily signature/E-class P450 group IV signature/\N	1/4/4/1	44,/284,341,438,447,/336,388,431,447,/34,	463,/301,352,447,458,/352,406,447,465,/464,	1.10E-44/6.7E-10,6.7E-10,6.7E-10,6.7E-10/5.3E-8,5.3E-8,5.3E-8,5.3E-8/1.44E-65
fgenesh1_pg.7_#_389	-3.68664	0.852328	5.45641e-05	0.00256132	23.4058	18.921	32.0242	0.144231	3.196	861118	fgenesh1_pg.7_#_389	NA	NA	NA	NA	NA	NA	NA	NA	861118	fgenesh1_pg.7_#_389	\N	\N	SUPERFAMILY	SSF53067	\N	2	14,220,	200,313,	1.06E-5,4.44E-7
fgenesh1_pg.13_#_14	-3.6633	5.71631	6.25143e-06	0.000691465	1121.77	928.911	467.894	7.26952	124.786	862870	fgenesh1_pg.13_#_14	NA	NA	NA	NA	NA	NA	NA	NA	862870	fgenesh1_pg.13_#_14	IPR001938/IPR001938/IPR001938/IPR001938/IPR001938	Thaumatin/Thaumatin/Thaumatin/Thaumatin/Thaumatin	HMMPfam/PIRSF/ProSiteProfiles/SMART/SUPERFAMILY	PF00314/PIRSF002703/PS51367/SM00205/SSF49870	Thaumatin family/\N/Thaumatin family profile./Thaumatin family/\N	1/1/1/1/1	25,/1,/18,/21,/19,	256,/256,/256,/256,/256,	9.10E-64/720/29.284/6.70E-43/2.35E-58
gm1.5464_g	-3.60452	3.47091	2.2182e-06	0.000322189	169.06	135.917	213.421	0.668322	26.744	946143	gm1.5464_g	NA	NA	NA	NA	NA	NA	NA	NA	946143	gm1.5464_g	IPR000772/IPR000772	Ricin B lectin domain/Ricin B lectin domain	HMMPfam/SUPERFAMILY	PF14200/SSF50370	Ricin-type beta-trefoil lectin domain-like/\N	2018-01-01	38,/2,	137,/138,	5.50E-15/7.80E-22
CE744717_367	-3.57728	0.349402	0.000905019	0.0156637	18.6923	22.6393	7.41526	1.472	1.09075	744718	CE744717_367	NA	NA	NA	NA	NA	NA	NA	NA	744718	CE744717_367	NA	NA	NA	NA	NA	NA	NA	NA	NA
gm1.6172_g	-3.57024	0.303349	0.000592059	0.0119186	17.0289	11.4551	18.8329	0.0999668	2.13247	946851	gm1.6172_g	NA	NA	NA	NA	NA	NA	NA	NA	946851	gm1.6172_g	NA	NA	NA	NA	NA	NA	NA	NA	NA
CE201107_1019	-3.56544	1.70214	2.58281e-06	0.000355063	42.7794	46.4538	52.6594	6.84897	1.14557	201108	CE201107_1019	NA	NA	NA	NA	NA	NA	NA	NA	201108	CE201107_1019	\N	\N	ProSiteProfiles	PS51257	Prokaryotic membrane lipoprotein lipid attachment site profile.	1	1	31	5
gm1.9351_g	-3.5435	-0.395096	0.00293079	0.0318678	10.6287	10.0263	4.63358	0.0520651	1.07003	950030	gm1.9351_g	NA	NA	NA	NA	NA	NA	NA	NA	950030	gm1.9351_g	\N/IPR009078	\N/Ferritin-like superfamily	HMMPfam/SUPERFAMILY	PF13668/SSF47240	Ferritin-like domain/\N	2018-01-01	30,/31,	165,/162,	1.20E-42/1.66E-10
CE385388_47	-3.54008	-0.396898	0.00423043	0.0404265	10.6299	10.9045	3.68209	0.0520651	1.07003	385389	CE385388_47	NA	NA	NA	NA	NA	NA	NA	NA	385389	CE385388_47	NA	NA	NA	NA	NA	NA	NA	NA	NA
CE152824_185	-3.49363	0.246802	0.00145186	0.0211047	15.3743	20.9797	8.37405	0.0999668	2.13247	152825	CE152824_185	NA	NA	NA	NA	NA	NA	NA	NA	152825	CE152824_185	NA	NA	NA	NA	NA	NA	NA	NA	NA
CE623133_924	-3.47486	1.28688	1.15805e-05	0.00101449	34.7817	34.8554	33.824	0.223517	5.32611	623134	CE623133_924	NA	NA	NA	NA	NA	NA	NA	NA	623134	CE623133_924	IPR001128/IPR001128	Cytochrome P450/Cytochrome P450	HMMPfam/SUPERFAMILY	PF00067/SSF48264	Cytochrome P450/\N	2018-01-01	22,/17,	90,/169,	1.30E-09/8.51E-23
fgenesh1_kg.2_#_1814_#_GDMN01027606.1	-3.44719	-0.463774	0.00415212	0.0399559	9.80694	9.18304	4.64036	0.0520651	1.07003	871926	fgenesh1_kg.2_#_1814_#_GDMN01027606.1	NA	NA	NA	NA	NA	NA	NA	NA	871926	fgenesh1_kg.2_#_1814_#_GDMN01027606.1	NA	NA	NA	NA	NA	NA	NA	NA	NA
CE637387_230	-3.44269	-0.465999	0.00485017	0.04424	10.672	9.18417	3.68804	0.0520651	1.07003	637388	CE637387_230	NA	NA	NA	NA	NA	NA	NA	NA	637388	CE637387_230	NA	NA	NA	NA	NA	NA	NA	NA	NA
gw1.2.1275.1	-3.33062	0.119045	0.00176774	0.0235389	13.7568	14.9943	11.2438	0.0999668	2.13247	820263	gw1.2.1275.1	NA	NA	NA	NA	NA	NA	NA	NA	820263	gw1.2.1275.1	NA	NA	NA	NA	NA	NA	NA	NA	NA
fgenesh1_kg.1_#_116_#_GDMN01029647.1	-3.31896	2.83784	1.5119e-06	0.000250845	74.9283	68.5662	182.566	6.37771	15.0239	867946	fgenesh1_kg.1_#_116_#_GDMN01029647.1	NA	NA	NA	NA	NA	NA	NA	NA	867946	fgenesh1_kg.1_#_116_#_GDMN01029647.1	NA	NA	NA	NA	NA	NA	NA	NA	NA
CE234429_118	-3.31169	1.19834	3.00183e-05	0.00176745	39.0124	33.2175	23.4247	2.99789	3.23972	234430	CE234429_118	NA	NA	NA	NA	NA	NA	NA	NA	234430	CE234429_118	NA	NA	NA	NA	NA	NA	NA	NA	NA
fgenesh1_pg.25_#_19	-3.29364	0.0910463	0.00269597	0.030343	13.7739	16.7468	8.39186	0.0999668	2.13247	864622	fgenesh1_pg.25_#_19	NA	NA	NA	NA	NA	NA	NA	NA	864622	fgenesh1_pg.25_#_19	NA	NA	NA	NA	NA	NA	NA	NA	NA
estExt_fgenesh1_pg.C_70437	-3.28798	0.525087	0.000711895	0.0134062	27.0153	12.2338	16.8908	0.144231	3.196	935527	estExt_fgenesh1_pg.C_70437	NA	NA	NA	NA	NA	NA	NA	NA	935527	estExt_fgenesh1_pg.C_70437	NA	NA	NA	NA	NA	NA	NA	NA	NA
fgenesh1_kg.13_#_779_#_GDMN01000389.1	-3.25379	0.500696	0.000860278	0.0151962	24.504	19.1031	11.1953	0.144231	3.196	889144	fgenesh1_kg.13_#_779_#_GDMN01000389.1	NA	NA	NA	NA	NA	NA	NA	NA	889144	fgenesh1_kg.13_#_779_#_GDMN01000389.1	NA	NA	NA	NA	NA	NA	NA	NA	NA
fgenesh1_kg.11_#_723_#_GDMN01019106.1	-3.24488	1.31065	3.3368e-05	0.00191131	33.9436	34.8477	35.7157	0.25921	6.39247	886855	fgenesh1_kg.11_#_723_#_GDMN01019106.1	NA	NA	NA	NA	NA	NA	NA	NA	886855	fgenesh1_kg.11_#_723_#_GDMN01019106.1	IPR001138/IPR001138/IPR001138/IPR001138/IPR001138	Zn(2)-C6 fungal-type DNA-binding domain/Zn(2)-C6 fungal-type DNA-binding domain/Zn(2)-C6 fungal-type DNA-binding domain/Zn(2)-C6 fungal-type DNA-binding domain/Zn(2)-C6 fungal-type DNA-binding domain	HMMPfam/ProSitePatterns/ProSiteProfiles/SMART/SUPERFAMILY	PF00172/PS00463/PS50048/SM00066/SSF57701	Fungal Zn(2)-Cys(6) binuclear cluster domain/Zn(2)-C6 fungal-type DNA-binding domain signature./Zn(2)-C6 fungal-type DNA-binding domain profile./GAL4-like Zn(II)2Cys6 (or C6 zinc) binuclear cluster DNA-binding domain/\N	1/1/1/1/1	23,/23,/23,/18,/18,	61,/53,/55,/64,/62,	8.00E-08/-/11.173/2.40E-08/1.70E-08
fgenesh1_pg.16_#_52	-3.23549	0.0459894	0.00251361	0.0290622	13.8013	13.3006	10.3019	0.0999668	2.13247	863474	fgenesh1_pg.16_#_52	NA	NA	NA	NA	NA	NA	NA	NA	863474	fgenesh1_pg.16_#_52	NA	NA	NA	NA	NA	NA	NA	NA	NA
e_gw1.5.1225.1	-3.22982	0.0338758	0.00302782	0.0326113	9.5648	10.7075	16.9838	0.0999668	2.13247	829820	e_gw1.5.1225.1	NA	NA	NA	NA	NA	NA	NA	NA	829820	e_gw1.5.1225.1	IPR000719/IPR000719/IPR002290/IPR011009	Protein kinase domain/Protein kinase domain/Serine/threonine/dual specificity protein kinase, catalytic domain/Protein kinase-like domain	HMMPfam/ProSiteProfiles/SMART/SUPERFAMILY	PF00069/PS50011/SM00220/SSF56112	Protein kinase domain/Protein kinase domain profile./Serine/Threonine protein kinases, catalytic domain/\N	1/1/1/2	43,/42,/42,/41,238,	402,/402,/402,/195,403,	1.20E-22/20.923/2.90E-13/1.28E-47,1.28E-47
CE202538_811	-3.19508	0.782328	0.000292514	0.00745898	29.3299	19.8159	19.6986	0.185293	4.26059	202539	CE202538_811	NA	NA	NA	NA	NA	NA	NA	NA	202539	CE202538_811	NA	NA	NA	NA	NA	NA	NA	NA	NA
e_gw1.15.148.1	-3.18751	1.25855	8.44081e-05	0.0033766	26.5156	41.6828	31.9381	0.25921	6.39247	835051	e_gw1.15.148.1	NA	NA	NA	NA	NA	NA	NA	NA	835051	e_gw1.15.148.1	IPR001128/IPR001128/IPR002401/IPR017972/IPR001128	Cytochrome P450/Cytochrome P450/Cytochrome P450, E-class, group I/Cytochrome P450, conserved site/Cytochrome P450	HMMPfam/PRINTS/PRINTS/ProSitePatterns/SUPERFAMILY	PF00067/PR00385/PR00463/PS00086/SSF48264	Cytochrome P450/P450 superfamily signature/E-class P450 group I signature/Cytochrome P450 cysteine heme-iron ligand signature./\N	1/4/6/1/1	6,/288,323,402,411,/34,279,322,363,401,411,/404,/6,	448,/301,334,411,422,/53,305,340,387,411,434,/413,/472,	3.50E-65/2.0E-6,2.0E-6,2.0E-6,2.0E-6/8.8E-29,8.8E-29,8.8E-29,8.8E-29,8.8E-29,8.8E-29/-/4.98E-92
fgenesh1_kg.5_#_1233_#_GDMN01009264.1	-3.17973	0.439589	0.000674749	0.0129764	15.2746	20	16.906	0.144231	3.196	877985	fgenesh1_kg.5_#_1233_#_GDMN01009264.1	NA	NA	NA	NA	NA	NA	NA	NA	877985	fgenesh1_kg.5_#_1233_#_GDMN01009264.1	NA	NA	NA	NA	NA	NA	NA	NA	NA
gm1.9187_g	-3.13347	-0.0317246	0.00475329	0.0436459	11.2948	15.0839	8.4071	0.0999668	2.13247	949866	gm1.9187_g	NA	NA	NA	NA	NA	NA	NA	NA	949866	gm1.9187_g	NA	NA	NA	NA	NA	NA	NA	NA	NA
gm1.5005_g	-3.12549	3.48804	7.0971e-09	4.55302e-06	145.461	149.272	220.017	9.58644	28.9913	945684	gm1.5005_g	NA	NA	NA	NA	NA	NA	NA	NA	945684	gm1.5005_g	\N/IPR007111/IPR003593/IPR011044/IPR027417	\N/NACHT nucleoside triphosphatase/AAA+ ATPase domain/Quinoprotein amine dehydrogenase, beta chain-like/P-loop containing nucleoside triphosphate hydrolase	HMMPfam/ProSiteProfiles/SMART/SUPERFAMILY/SUPERFAMILY	PF05729/PS50837/SM00382/SSF50969/SSF52540	NACHT domain/NACHT-NTPase domain profile./ATPases associated with a variety of cellular activities/\N/\N	1/1/1/1/1	259,/256,/254,/826,/235,	405,/401,/433,/1076,/429,	5.70E-12/13.214/0.0048/5.49E-21/1.43E-10
CE313508_401	-3.10456	0.708608	0.000395571	0.00919465	25.1933	20.7101	18.7621	0.185293	4.26059	313509	CE313508_401	NA	NA	NA	NA	NA	NA	NA	NA	313509	CE313508_401	NA	NA	NA	NA	NA	NA	NA	NA	NA
fgenesh1_pg.32_#_26	-3.09773	1.17445	0.000270949	0.00710449	29.0548	21.3476	43.3349	0.25921	6.39247	865196	fgenesh1_pg.32_#_26	NA	NA	NA	NA	NA	NA	NA	NA	865196	fgenesh1_pg.32_#_26	NA	NA	NA	NA	NA	NA	NA	NA	NA
gm1.60_g	-3.09538	2.21477	0.00132933	0.0200503	31.8912	45.3661	128.111	0.478745	14.9454	940739	gm1.60_g	NA	NA	NA	NA	NA	NA	NA	NA	940739	gm1.60_g	\N	\N	PRINTS	PR01217	Proline rich extensin signature	6	327,375,391,413,433,453,	339,387,412,429,450,478,	2.108117E-11,2.108117E-11,2.108117E-11,2.108117E-11,2.108117E-11,2.108117E-11
MIX53620_708_31	-3.07473	-0.078638	0.00521691	0.0462638	8.76968	13.3691	11.2751	0.0999668	2.13247	1006536	MIX53620_708_31	1.1.1.100	3-oxoacyl-[acyl-carrier protein] reductase.	(3R)-3-hydroxyacyl-[acyl-carrier protein] + NADP(+) = 3-oxoacyl- [acyl-carrier protein] + NADPH.	\N	\N	Fatty acid biosynthesis (path 1)	Lipid Metabolism	METABOLIC	1006536	MIX53620_708_31	IPR002198/IPR002347/IPR020904/\N	Short-chain dehydrogenase/reductase SDR/Glucose/ribitol dehydrogenase/Short-chain dehydrogenase/reductase, conserved site/\N	HMMPfam/PRINTS/ProSitePatterns/SUPERFAMILY	PF00106/PR00081/PS00061/SSF51735	short chain dehydrogenase/Glucose/ribitol dehydrogenase family signature/Short-chain dehydrogenases/reductases family signature./\N	1/6/1/1	13,/13,89,141,167,188,208,/154,/10,	185,/30,100,157,186,205,228,/182,/243,	5.50E-29/1.4E-28,1.4E-28,1.4E-28,1.4E-28,1.4E-28,1.4E-28/-/1.96E-58
CE326821_329	-3.03124	1.12304	0.000671244	0.0129764	46.6009	23.9174	18.7035	0.25921	6.39247	326822	CE326821_329	NA	NA	NA	NA	NA	NA	NA	NA	326822	CE326821_329	NA	NA	NA	NA	NA	NA	NA	NA	NA
fgenesh1_kg.2_#_336_#_GDMN01030828.1	-3.02987	0.320663	0.00172113	0.0231966	13.6562	19.2136	14.0722	0.144231	3.196	870448	fgenesh1_kg.2_#_336_#_GDMN01030828.1	NA	NA	NA	NA	NA	NA	NA	NA	870448	fgenesh1_kg.2_#_336_#_GDMN01030828.1	IPR001128/IPR001128/IPR002403/IPR017972/IPR001128	Cytochrome P450/Cytochrome P450/Cytochrome P450, E-class, group IV/Cytochrome P450, conserved site/Cytochrome P450	HMMPfam/PRINTS/PRINTS/ProSitePatterns/SUPERFAMILY	PF00067/PR00385/PR00465/PS00086/SSF48264	Cytochrome P450/P450 superfamily signature/E-class P450 group IV signature/Cytochrome P450 cysteine heme-iron ligand signature./\N	1/4/5/1/1	94,/300,358,447,456,/64,291,353,440,456,/449,/62,	504,/317,369,456,467,/81,317,369,456,474,/458,/508,	2.80E-51/7.98E-13,7.98E-13,7.98E-13,7.98E-13/1.01E-35,1.01E-35,1.01E-35,1.01E-35,1.01E-35/-/1.18E-71
CE290677_1206	-3.0074	7.16967	6.84861e-05	0.00297406	2957.57	2726.9	1048.69	54.4994	503.479	290678	CE290677_1206	NA	NA	NA	NA	NA	NA	NA	NA	290678	CE290677_1206	IPR001338/IPR019778/IPR001338	Hydrophobin/Hydrophobin, conserved site/Hydrophobin	HMMPfam/ProSitePatterns/SMART	PF01185/PS00956/SM00075	Fungal hydrophobin/Fungal hydrophobins signature./Hydrophobins	2001-01-01	29,/81,/29,	107,/92,/104,	1.20E-19/-/2.50E-19
estExt_fgenesh1_pm.C_190020	-2.96997	2.96491	1.96305e-05	0.00139314	108.325	119.532	123.132	2.33058	26.7631	930623	estExt_fgenesh1_pm.C_190020	NA	NA	NA	NA	NA	NA	NA	NA	930623	estExt_fgenesh1_pm.C_190020	NA	NA	NA	NA	NA	NA	NA	NA	NA
CE169057_647	-2.96883	0.274459	0.00245436	0.0285936	17.0645	16.6498	11.2249	0.144231	3.196	169058	CE169057_647	NA	NA	NA	NA	NA	NA	NA	NA	169058	CE169057_647	NA	NA	NA	NA	NA	NA	NA	NA	NA
estExt_Genewise1Plus.C_5_t20229	-2.94819	0.607707	0.000398722	0.00922332	16.8726	20.7703	21.633	1.63837	3.21947	910947	estExt_Genewise1Plus.C_5_t20229	NA	NA	NA	NA	NA	NA	NA	NA	910947	estExt_Genewise1Plus.C_5_t20229	IPR011009	Protein kinase-like domain	SUPERFAMILY	SSF56112	\N	1	22	137	2.52E-06
estExt_fgenesh1_pg.C_90228	-2.94618	0.255034	0.00284394	0.0313251	12.8482	20.124	11.2276	0.144231	3.196	936084	estExt_fgenesh1_pg.C_90228	NA	NA	NA	NA	NA	NA	NA	NA	936084	estExt_fgenesh1_pg.C_90228	NA	NA	NA	NA	NA	NA	NA	NA	NA
estExt_Genemark1.C_120059	-2.93016	2.34414	0.000266001	0.00703839	65.4027	71.3334	86.5123	0.539884	18.1599	1013347	estExt_Genemark1.C_120059	NA	NA	NA	NA	NA	NA	NA	NA	1013347	estExt_Genemark1.C_120059	NA	NA	NA	NA	NA	NA	NA	NA	NA
gm1.6557_g	-2.92387	0.228086	0.00389385	0.0383135	9.491	13.22	20.7631	0.144231	3.196	947236	gm1.6557_g	NA	NA	NA	NA	NA	NA	NA	NA	947236	gm1.6557_g	NA	NA	NA	NA	NA	NA	NA	NA	NA
e_gw1.1.725.1	-2.89684	0.799532	0.000663972	0.0129079	23.4632	26.6576	18.7495	0.223517	5.32611	826340	e_gw1.1.725.1	NA	NA	NA	NA	NA	NA	NA	NA	826340	e_gw1.1.725.1	NA	NA	NA	NA	NA	NA	NA	NA	NA
gm1.2664_g	-2.88266	7.34857	8.45641e-05	0.0033766	3165.42	3136.14	1270.5	70.6611	613.534	943343	gm1.2664_g	NA	NA	NA	NA	NA	NA	NA	NA	943343	gm1.2664_g	IPR001338/IPR019778/IPR001338	Hydrophobin/Hydrophobin, conserved site/Hydrophobin	HMMPfam/ProSitePatterns/SMART	PF01185/PS00956/SM00075	Fungal hydrophobin/Fungal hydrophobins signature./Hydrophobins	2001-01-01	100,/152,/100,	179,/163,/175,	9.20E-20/-/8.20E-22
gm1.1157_g	-2.88264	3.34423	1.99492e-07	4.9384e-05	201.805	168.585	87.2703	15.1502	25.8247	941836	gm1.1157_g	NA	NA	NA	NA	NA	NA	NA	NA	941836	gm1.1157_g	IPR001338/IPR019778/IPR001338	Hydrophobin/Hydrophobin, conserved site/Hydrophobin	HMMPfam/ProSitePatterns/SMART	PF01185/PS00956/SM00075	Fungal hydrophobin/Fungal hydrophobins signature./Hydrophobins	2001-01-01	63,/98,/55,	111,/109,/115,	1.90E-09/-/0.0055
fgenesh1_pg.13_#_22	-2.84618	2.2755	1.15966e-05	0.00101449	85.973	79.7899	45.0046	6.29295	12.884	862878	fgenesh1_pg.13_#_22	NA	NA	NA	NA	NA	NA	NA	NA	862878	fgenesh1_pg.13_#_22	IPR009009/IPR009009	RlpA-like double-psi beta-barrel domain/RlpA-like double-psi beta-barrel domain	HMMPfam/SUPERFAMILY	PF03330/SSF50685	Rare lipoprotein A (RlpA)-like double-psi beta-barrel/\N	2018-01-01	34,/37,	100,/102,	1.10E-08/7.32E-17
CE121172_845	-2.8454	0.494941	0.00238991	0.0281917	24.5254	11.3982	17.8509	0.185293	4.26059	121173	CE121172_845	NA	NA	NA	NA	NA	NA	NA	NA	121173	CE121172_845	NA	NA	NA	NA	NA	NA	NA	NA	NA
estExt_Genemark1.C_90271	-2.84318	2.01988	0.000487246	0.01045	66.4663	63.1409	45.0423	0.478745	14.9454	1012648	estExt_Genemark1.C_90271	3.4.21.48	Cerevisin.	Hydrolysis of proteins with broad specificity, and of BZ-Arg-OET > Ac-Tyr-OET. Does not hydrolyse peptide amides.	\N	\N	\N	\N	\N	1012648	estExt_Genemark1.C_90271	IPR000209/IPR010259/IPR015500/IPR023827/IPR022398/IPR023828/IPR000209/IPR009020	Peptidase S8/S53 domain/Peptidase S8 propeptide/proteinase inhibitor I9/Peptidase S8, subtilisin-related/Peptidase S8, subtilisin, Asp-active site/Peptidase S8, subtilisin, His-active site/Peptidase S8, subtilisin, Ser-active site/Peptidase S8/S53 domain/Proteinase inhibitor, propeptide	HMMPfam/HMMPfam/PRINTS/ProSitePatterns/ProSitePatterns/ProSitePatterns/SUPERFAMILY/SUPERFAMILY	PF00082/PF05922/PR00723/PS00136/PS00137/PS00138/SSF52743/SSF54897	Subtilase family/Peptidase inhibitor I9/Subtilisin serine protease family (S8) signature/Serine proteases, subtilase family, aspartic acid active site./Serine proteases, subtilase family, histidine active site./Serine proteases, subtilase family, serine active site./\N/\N	1/1/3/1/1/1/1/1	166,/43,/161,197,354,/166,/201,/355,/125,/41,	387,/121,/180,210,370,/177,/211,/365,/392,/120,	6.90E-46/7.20E-15/6.1E-20,6.1E-20,6.1E-20/-/-/-/2.62E-71/4.53E-12
gm1.10910_g	-2.84245	-0.250869	0.00527345	0.0465424	6.29744	11.7201	10.3486	0.0999668	2.13247	951589	gm1.10910_g	NA	NA	NA	NA	NA	NA	NA	NA	951589	gm1.10910_g	NA	NA	NA	NA	NA	NA	NA	NA	NA
fgenesh1_kg.1_#_477_#_GDMN01020534.1	-2.82773	1.58139	0.000311969	0.00769763	34.6225	49.9443	41.3438	0.381405	10.6647	868307	fgenesh1_kg.1_#_477_#_GDMN01020534.1	NA	NA	NA	NA	NA	NA	NA	NA	868307	fgenesh1_kg.1_#_477_#_GDMN01020534.1	NA	NA	NA	NA	NA	NA	NA	NA	NA
CE247386_1428	-2.82711	1.14313	0.000588488	0.0119186	38.2474	28.1627	23.437	0.292635	7.45958	247387	CE247386_1428	NA	NA	NA	NA	NA	NA	NA	NA	247387	CE247386_1428	IPR008427/IPR014005	Extracellular membrane protein, CFEM domain/Extracellular membrane protein, CFEM domain, fungi	HMMPfam/SMART	PF05730/SM00747	CFEM domain/\N	2018-01-01	29,/28,	92,/93,	1.30E-09/0.0014
CE279137_486	-2.82546	2.00482	0.000467503	0.0102548	59.8949	64.8381	47.8781	0.478745	14.9454	279138	CE279137_486	NA	NA	NA	NA	NA	NA	NA	NA	279138	CE279137_486	NA	NA	NA	NA	NA	NA	NA	NA	NA
estExt_Genemark1.C_130220	-2.82205	8.1002	2.52119e-05	0.00165044	1791.54	1828.07	9097.19	577.23	621.465	1013727	estExt_Genemark1.C_130220	NA	NA	NA	NA	NA	NA	NA	NA	1013727	estExt_Genemark1.C_130220	NA	NA	NA	NA	NA	NA	NA	NA	NA
CE691717_510	-2.80064	0.144002	0.00510551	0.045652	17.1571	11.5345	11.244	0.144231	3.196	691718	CE691717_510	NA	NA	NA	NA	NA	NA	NA	NA	691718	CE691717_510	NA	NA	NA	NA	NA	NA	NA	NA	NA
CE222029_29354	-2.79813	1.67696	0.000282545	0.00725049	43.6467	48.1856	43.2162	0.407729	11.7342	222030	CE222029_29354	NA	NA	NA	NA	NA	NA	NA	NA	222030	CE222029_29354	IPR000585/\N	Hemopexin-like domain/\N	SUPERFAMILY/SUPERFAMILY	SSF50923/SSF56399	\N/\N	2018-01-01	230,/34,	410,/148,	1.08E-06/2.30E-05
CE401073_379	-2.75564	1.91882	1.25982e-05	0.00104849	48.4364	54.7835	58.2899	4.80998	10.7278	401074	CE401073_379	NA	NA	NA	NA	NA	NA	NA	NA	401074	CE401073_379	NA	NA	NA	NA	NA	NA	NA	NA	NA
gm1.8646_g	-2.74737	1.51348	0.00043149	0.0097164	33.8383	45.7615	39.4667	0.381405	10.6647	949325	gm1.8646_g	NA	NA	NA	NA	NA	NA	NA	NA	949325	gm1.8646_g	NA	NA	NA	NA	NA	NA	NA	NA	NA
fgenesh1_pg.34_#_35	-2.73969	0.410809	0.00282695	0.0313251	14.4609	14.8634	20.7245	0.185293	4.26059	865277	fgenesh1_pg.34_#_35	NA	NA	NA	NA	NA	NA	NA	NA	865277	fgenesh1_pg.34_#_35	IPR007087/IPR015880/\N	Zinc finger, C2H2/Zinc finger, C2H2-like/\N	ProSiteProfiles/SMART/SUPERFAMILY	PS50157/SM00355/SSF57667	Zinc finger C2H2 type domain profile./zinc finger/\N	2001-02-01	118,/118,147,/117,	145,/140,169,/164,	9.515/0.18,79.0/3.00E-05
CE450799_476	-2.73874	0.415244	0.00316225	0.0334751	21.21	16.5824	12.1589	0.185293	4.26059	450800	CE450799_476	NA	NA	NA	NA	NA	NA	NA	NA	450800	CE450799_476	NA	NA	NA	NA	NA	NA	NA	NA	NA
gm1.4732_g	-2.73632	2.45063	0.00101847	0.016892	100.587	73.7968	63.8448	0.609432	22.4501	945411	gm1.4732_g	NA	NA	NA	NA	NA	NA	NA	NA	945411	gm1.4732_g	NA	NA	NA	NA	NA	NA	NA	NA	NA
CE447816_1466	-2.73333	1.36955	0.000549235	0.0113674	35.5845	29.7456	41.3934	0.353551	9.59577	447817	CE447816_1466	NA	NA	NA	NA	NA	NA	NA	NA	447817	CE447816_1466	NA	NA	NA	NA	NA	NA	NA	NA	NA
estExt_Genemark1.C_160097	-2.70268	1.34612	0.000541716	0.0113079	35.6022	32.3021	36.6628	0.353551	9.59577	1014067	estExt_Genemark1.C_160097	NA	NA	NA	NA	NA	NA	NA	NA	1014067	estExt_Genemark1.C_160097	NA	NA	NA	NA	NA	NA	NA	NA	NA
e_gw1.9.295.1	-2.69141	0.376711	0.00430482	0.0408354	22.9357	13.1613	12.1645	0.185293	4.26059	832338	e_gw1.9.295.1	NA	NA	NA	NA	NA	NA	NA	NA	832338	e_gw1.9.295.1	IPR013150/IPR000812/IPR013137/IPR013763	Transcription factor TFIIB, cyclin-like domain/Transcription factor TFIIB/Zinc finger, TFIIB-type/Cyclin-like	HMMPfam/PRINTS/ProSiteProfiles/SUPERFAMILY	PF00382/PR00685/PS51134/SSF47954	Transcription factor TFIIB repeat/Transcription initiation factor IIB signature/Zinc finger TFIIB-type profile./\N	1/5/1/2	141,/50,181,207,247,281,/32,/137,244,	211,/70,200,222,265,297,/65,/223,337,	3.50E-14/3.981176E-14,3.981176E-14,3.981176E-14,3.981176E-14,3.981176E-14/8.481/1.76E-16,1.02E-8
e_gw1.40.5.1	-2.68638	2.05379	0.00126635	0.019343	57.4	74.0818	45.983	0.520465	17.0881	838462	e_gw1.40.5.1	NA	NA	NA	NA	NA	NA	NA	NA	838462	e_gw1.40.5.1	IPR002509/IPR002509/IPR011330	Polysaccharide deacetylase/Polysaccharide deacetylase/Glycoside hydrolase/deacetylase, beta/alpha-barrel	HMMPfam/ProSiteProfiles/SUPERFAMILY	PF01522/PS51677/SSF88713	Polysaccharide deacetylase/NodB homology domain profile./\N	2001-01-01	52,/39,/18,	154,/141,/318,	7.70E-18/11.993/2.47E-46
gm1.8807_g	-2.6833	1.32488	0.000864367	0.0151962	28.1544	31.4662	43.301	0.353551	9.59577	949486	gm1.8807_g	NA	NA	NA	NA	NA	NA	NA	NA	949486	gm1.8807_g	NA	NA	NA	NA	NA	NA	NA	NA	NA
fgenesh1_pm.2_#_416	-2.68219	2.11211	0.00412383	0.0397631	36.0263	45.422	104.545	0.539884	18.1599	921638	fgenesh1_pm.2_#_416	NA	NA	NA	NA	NA	NA	NA	NA	921638	fgenesh1_pm.2_#_416	IPR001087/IPR013830	GDSL lipase/esterase/SGNH hydrolase-type esterase domain	HMMPfam/SUPERFAMILY	PF00657/SSF52266	GDSL-like Lipase/Acylhydrolase/\N	2018-02-01	40,/35,259,	283,/228,288,	9.10E-10/2.17E-10,2.17E-10
fgenesh1_pg.29_#_16	-2.66874	2.39004	0.00121735	0.0188034	64.568	77.1965	85.5617	0.609432	22.4501	865012	fgenesh1_pg.29_#_16	NA	NA	NA	NA	NA	NA	NA	NA	865012	fgenesh1_pg.29_#_16	NA	NA	NA	NA	NA	NA	NA	NA	NA
fgenesh1_pg.13_#_84	-2.66754	2.45191	0.00112801	0.0181519	76.8167	84.7122	76.1098	0.625048	23.5233	862940	fgenesh1_pg.13_#_84	1.14.11.-	With 2-oxoglutarate as one donor, and incorporation of one	\N	\N	\N	\N	\N	\N	862940	fgenesh1_pg.13_#_84	IPR003819/\N	Taurine catabolism dioxygenase TauD/TfdA/\N	HMMPfam/SUPERFAMILY	PF02668/SSF51197	Taurine catabolism dioxygenase TauD, TfdA family/\N	2018-01-01	45,/43,	329,/343,	2.10E-43/5.49E-74
estExt_fgenesh1_pg.C_4_t10091	-2.66648	1.43709	0.00116327	0.0183812	27.2704	33.949	50.8509	0.381405	10.6647	933744	estExt_fgenesh1_pg.C_4_t10091	NA	NA	NA	NA	NA	NA	NA	NA	933744	estExt_fgenesh1_pg.C_4_t10091	IPR013595/IPR029058	Peptidase S33 tripeptidyl aminopeptidase-like, C-terminal/Alpha/Beta hydrolase fold	HMMPfam/SUPERFAMILY	PF08386/SSF53474	TAP-like protein/\N	2018-03-01	449,/114,214,433,	542,/165,268,530,	2.20E-23/7.65E-21,7.65E-21,7.65E-21
CE168996_679	-2.65329	0.602669	0.00182117	0.0239088	19.4028	19.9246	18.7849	0.223517	5.32611	168997	CE168996_679	NA	NA	NA	NA	NA	NA	NA	NA	168997	CE168996_679	NA	NA	NA	NA	NA	NA	NA	NA	NA
CE479166_1223	-2.64825	3.93059	8.15736e-07	0.000154428	240.339	213.242	232.141	12.8683	59.1138	479167	CE479166_1223	NA	NA	NA	NA	NA	NA	NA	NA	479167	CE479166_1223	NA	NA	NA	NA	NA	NA	NA	NA	NA
CE728263_499	-2.64373	1.13527	0.00214449	0.026423	16.6513	33.2846	38.6119	8.21241	1.1554	728264	CE728263_499	NA	NA	NA	NA	NA	NA	NA	NA	728264	CE728263_499	NA	NA	NA	NA	NA	NA	NA	NA	NA
gm1.7304_g	-2.63453	2.46531	8.22055e-05	0.0033353	73.5317	70.4358	95.9235	3.72176	21.4165	947983	gm1.7304_g	NA	NA	NA	NA	NA	NA	NA	NA	947983	gm1.7304_g	NA	NA	NA	NA	NA	NA	NA	NA	NA
fgenesh1_kg.4_#_344_#_GDMN01017720.1	-2.6342	2.08482	0.00284772	0.0313251	79.5954	66.4776	34.6529	0.539884	18.1599	874781	fgenesh1_kg.4_#_344_#_GDMN01017720.1	1.3.1.33	Protochlorophyllide reductase.	Chlorophyllide A + NADP(+) = protochlorophyllide + NADPH.	\N	\N	Porphyrin and chlorophyll metabolism	Metabolism of Cofactors and Vitamins	METABOLIC	874781	fgenesh1_kg.4_#_344_#_GDMN01017720.1	IPR002198/IPR002347/\N	Short-chain dehydrogenase/reductase SDR/Glucose/ribitol dehydrogenase/\N	HMMPfam/PRINTS/SUPERFAMILY	PF00106/PR00081/SSF51735	short chain dehydrogenase/Glucose/ribitol dehydrogenase family signature/\N	2001-04-01	32,/33,108,201,222,/23,	173,/50,119,220,239,/255,	4.10E-19/8.370791E-11,8.370791E-11,8.370791E-11,8.370791E-11/9.11E-48
fgenesh1_pg.18_#_46	-2.61392	0.860789	0.00118321	0.0185026	27.6233	28.345	14.9509	4.35015	3.25746	863761	fgenesh1_pg.18_#_46	NA	NA	NA	NA	NA	NA	NA	NA	863761	fgenesh1_pg.18_#_46	NA	NA	NA	NA	NA	NA	NA	NA	NA
fgenesh1_pg.14_#_112	-2.61162	0.965898	0.00145621	0.0211359	26.7115	29.9836	20.6238	0.292635	7.45958	863185	fgenesh1_pg.14_#_112	NA	NA	NA	NA	NA	NA	NA	NA	863185	fgenesh1_pg.14_#_112	NA	NA	NA	NA	NA	NA	NA	NA	NA
fgenesh1_kg.7_#_257_#_GDMN01021668.1	-2.60611	2.76413	0.00179637	0.0237337	97.0541	93.7324	106.221	0.718903	31.0409	881053	fgenesh1_kg.7_#_257_#_GDMN01021668.1	NA	NA	NA	NA	NA	NA	NA	NA	881053	fgenesh1_kg.7_#_257_#_GDMN01021668.1	NA	NA	NA	NA	NA	NA	NA	NA	NA
CE293520_1081	-2.59777	2.64558	5.96107e-06	0.000667016	104.512	86.2647	81.7296	7.98831	21.4675	293521	CE293520_1081	NA	NA	NA	NA	NA	NA	NA	NA	293521	CE293520_1081	NA	NA	NA	NA	NA	NA	NA	NA	NA
CE200547_2274	-2.58469	2.11027	3.69017e-05	0.00201562	51.6162	63.0926	69.5843	4.97672	15.0063	200548	CE200547_2274	NA	NA	NA	NA	NA	NA	NA	NA	200548	CE200547_2274	NA	NA	NA	NA	NA	NA	NA	NA	NA
gm1.5444_g	-2.58182	1.49157	0.00177505	0.0235893	48.7702	41.5483	25.2824	0.407729	11.7342	946123	gm1.5444_g	NA	NA	NA	NA	NA	NA	NA	NA	946123	gm1.5444_g	NA	NA	NA	NA	NA	NA	NA	NA	NA
fgenesh1_kg.4_#_631_#_GDMN01000913.1	-2.58178	1.69144	0.00206446	0.0258004	33.7496	36.3585	64.979	0.45629	13.8746	875068	fgenesh1_kg.4_#_631_#_GDMN01000913.1	NA	NA	NA	NA	NA	NA	NA	NA	875068	fgenesh1_kg.4_#_631_#_GDMN01000913.1	NA	NA	NA	NA	NA	NA	NA	NA	NA
estExt_Genewise1Plus.C_250127	-2.58121	0.939194	0.00222932	0.0269845	23.3912	33.4248	18.732	0.292635	7.45958	916532	estExt_Genewise1Plus.C_250127	NA	NA	NA	NA	NA	NA	NA	NA	916532	estExt_Genewise1Plus.C_250127	IPR009003	Trypsin-like cysteine/serine peptidase domain	SUPERFAMILY	SSF50494	\N	1	323	424	9.81E-05
fgenesh1_kg.3_#_1003_#_GDMN01023936.1	-2.57648	2.03789	0.00198713	0.0252271	59.8857	67.3578	46.9316	0.539884	18.1599	873400	fgenesh1_kg.3_#_1003_#_GDMN01023936.1	NA	NA	NA	NA	NA	NA	NA	NA	873400	fgenesh1_kg.3_#_1003_#_GDMN01023936.1	IPR011701/IPR020846/IPR020846	Major facilitator superfamily/Major facilitator superfamily domain/Major facilitator superfamily domain	HMMPfam/ProSiteProfiles/SUPERFAMILY	PF07690/PS50850/SSF103473	Major Facilitator Superfamily/Major facilitator superfamily (MFS) profile./\N	2001-01-01	125,/113,/99,	502,/543,/540,	8.20E-37/19.502/1.01E-58
CE166006_3834	-2.56988	1.48061	0.00132394	0.0200004	30.5584	45.7959	38.5301	0.407729	11.7342	166007	CE166006_3834	NA	NA	NA	NA	NA	NA	NA	NA	166007	CE166006_3834	NA	NA	NA	NA	NA	NA	NA	NA	NA
gm1.5137_g	-2.55713	1.34795	0.00168692	0.0230787	28.1476	30.6112	45.1931	0.381405	10.6647	945816	gm1.5137_g	NA	NA	NA	NA	NA	NA	NA	NA	945816	gm1.5137_g	NA	NA	NA	NA	NA	NA	NA	NA	NA
fgenesh1_pg.8_#_296	-2.54949	3.03815	2.56453e-07	5.94048e-05	131.97	129.546	98.6216	19.2276	21.5689	861502	fgenesh1_pg.8_#_296	NA	NA	NA	NA	NA	NA	NA	NA	861502	fgenesh1_pg.8_#_296	IPR011600/\N	Peptidase C14, caspase domain/\N	HMMPfam/SUPERFAMILY	PF00656/SSF52129	Caspase domain/\N	2018-01-02	28,187,/78,	169,283,/161,	1.9E-19,6.1E-5/1.78E-05
gm1.6156_g	-2.54735	1.06896	0.00184998	0.0241276	25.8155	23.1077	34.8343	0.324017	8.52737	946835	gm1.6156_g	NA	NA	NA	NA	NA	NA	NA	NA	946835	gm1.6156_g	NA	NA	NA	NA	NA	NA	NA	NA	NA
estExt_fgenesh1_pg.C_690019	-2.53853	1.06693	0.00172033	0.0231966	28.3169	32.4813	22.5048	0.324017	8.52737	939318	estExt_fgenesh1_pg.C_690019	NA	NA	NA	NA	NA	NA	NA	NA	939318	estExt_fgenesh1_pg.C_690019	NA	NA	NA	NA	NA	NA	NA	NA	NA
CE91467_2082	-2.53569	2.70284	0.00254362	0.0292238	94.6513	91.2618	96.8074	0.718903	31.0409	91468	CE91467_2082	NA	NA	NA	NA	NA	NA	NA	NA	91468	CE91467_2082	NA	NA	NA	NA	NA	NA	NA	NA	NA
fgenesh1_pm.2_#_125	-2.53445	1.19574	0.00331201	0.0344556	36.5555	17.1211	38.5976	0.353551	9.59577	921347	fgenesh1_pm.2_#_125	NA	NA	NA	NA	NA	NA	NA	NA	921347	fgenesh1_pm.2_#_125	IPR008949	Isoprenoid synthase domain	SUPERFAMILY	SSF48576	\N	1	10	313	1.38E-32
e_gw1.2.1410.1	-2.53338	1.33468	0.00133464	0.0200989	32.3008	38.2601	31.9322	0.381405	10.6647	826487	e_gw1.2.1410.1	2.1.1.110	Sterigmatocystin 7-O-methyltransferase.	S-adenosyl-L-methionine + sterigmatocystin = S-adenosyl-L-homocysteine + 7-O-methylsterigmatocystin.	\N	\N	\N	\N	\N	826487	e_gw1.2.1410.1	IPR001077/IPR012967/IPR016461/\N/IPR029063	O-methyltransferase, family 2/Plant methyltransferase dimerisation/O-methyltransferase COMT-type/\N/S-adenosyl-L-methionine-dependent methyltransferase	HMMPfam/HMMPfam/ProSiteProfiles/SUPERFAMILY/SUPERFAMILY	PF00891/PF08100/PS51683/SSF46785/SSF53335	O-methyltransferase/Dimerisation domain/SAM-dependent O-methyltransferase class II-type profile./\N/\N	1/1/1/1/1	270,/92,/81,/72,/250,	445,/137,/470,/163,/458,	3.30E-22/1.50E-04/32.526/7.55E-17/1.08E-24
fgenesh1_pg.17_#_113	-2.53284	2.69943	0.00352508	0.0356777	78.3004	126.482	77.0061	0.718903	31.0409	863698	fgenesh1_pg.17_#_113	NA	NA	NA	NA	NA	NA	NA	NA	863698	fgenesh1_pg.17_#_113	NA	NA	NA	NA	NA	NA	NA	NA	NA
fgenesh1_pg.9_#_145	-2.52438	2.32703	0.00243898	0.0284834	67.8961	75.5681	71.422	0.625048	23.5233	861768	fgenesh1_pg.9_#_145	NA	NA	NA	NA	NA	NA	NA	NA	861768	fgenesh1_pg.9_#_145	NA	NA	NA	NA	NA	NA	NA	NA	NA
fgenesh1_kg.29_#_229_#_GDMN01019391.1	-2.50968	2.993	3.61832e-05	0.0020011	121.395	126.234	100.515	6.8127	33.2569	897051	fgenesh1_kg.29_#_229_#_GDMN01019391.1	NA	NA	NA	NA	NA	NA	NA	NA	897051	fgenesh1_kg.29_#_229_#_GDMN01019391.1	NA	NA	NA	NA	NA	NA	NA	NA	NA
gm1.1376_g	-2.50471	1.73056	0.00220917	0.0268759	49.4064	48.1665	40.3738	0.478745	14.9454	942055	gm1.1376_g	NA	NA	NA	NA	NA	NA	NA	NA	942055	gm1.1376_g	NA	NA	NA	NA	NA	NA	NA	NA	NA
gm1.5520_g	-2.49564	0.478894	0.00435667	0.0411778	19.488	16.5589	15.9553	0.223517	5.32611	946199	gm1.5520_g	NA	NA	NA	NA	NA	NA	NA	NA	946199	gm1.5520_g	NA	NA	NA	NA	NA	NA	NA	NA	NA
CE21337_1759	-2.49556	1.71367	0.00374245	0.0373198	31.2716	43.1068	62.1351	0.478745	14.9454	21338	CE21337_1759	NA	NA	NA	NA	NA	NA	NA	NA	21338	CE21337_1759	IPR001138/IPR007219/IPR001138/IPR001138/IPR001138/IPR001138	Zn(2)-C6 fungal-type DNA-binding domain/Transcription factor domain, fungi/Zn(2)-C6 fungal-type DNA-binding domain/Zn(2)-C6 fungal-type DNA-binding domain/Zn(2)-C6 fungal-type DNA-binding domain/Zn(2)-C6 fungal-type DNA-binding domain	HMMPfam/HMMPfam/ProSitePatterns/ProSiteProfiles/SMART/SUPERFAMILY	PF00172/PF04082/PS00463/PS50048/SM00066/SSF57701	Fungal Zn(2)-Cys(6) binuclear cluster domain/Fungal specific transcription factor domain/Zn(2)-C6 fungal-type DNA-binding domain signature./Zn(2)-C6 fungal-type DNA-binding domain profile./GAL4-like Zn(II)2Cys6 (or C6 zinc) binuclear cluster DNA-binding domain/\N	1/1/1/1/1/1	26,/230,/27,/27,/22,/18,	63,/379,/57,/59,/68,/64,	2.30E-04/2.30E-12/-/9.094/8.90E-04/2.20E-07
e_gw1.31.68.1	-2.45937	1.00062	0.00379943	0.0375765	29.202	32.5324	16.8299	0.324017	8.52737	837874	e_gw1.31.68.1	1.1.1.216	Farnesol dehydrogenase.	2-trans,6-trans-farnesol + NADP(+) = 2-trans,6-trans-farnesal + NADPH.	\N	\N	\N	\N	\N	837874	e_gw1.31.68.1	\N/\N	\N/\N	HMMPfam/SUPERFAMILY	PF13460/SSF51735	NADH(P)-binding/\N	2018-01-01	4,/3,	221,/314,	9.40E-10/2.29E-29
fgenesh1_pg.2_#_465	-2.4555	1.49498	0.00283001	0.0313251	44.6305	44.0971	26.229	0.432652	12.8042	858201	fgenesh1_pg.2_#_465	NA	NA	NA	NA	NA	NA	NA	NA	858201	fgenesh1_pg.2_#_465	NA	NA	NA	NA	NA	NA	NA	NA	NA
fgenesh1_pg.26_#_42	-2.45306	1.49419	0.00196025	0.0249517	42.1441	38.1633	34.7435	0.432652	12.8042	864754	fgenesh1_pg.26_#_42	NA	NA	NA	NA	NA	NA	NA	NA	864754	fgenesh1_pg.26_#_42	NA	NA	NA	NA	NA	NA	NA	NA	NA
fgenesh1_pg.3_#_550	-2.4486	2.07169	0.00311764	0.0332975	59.0469	58.9166	59.2057	0.576172	20.3045	858916	fgenesh1_pg.3_#_550	NA	NA	NA	NA	NA	NA	NA	NA	858916	fgenesh1_pg.3_#_550	NA	NA	NA	NA	NA	NA	NA	NA	NA
e_gw1.2.28.1	-2.44803	2.34295	0.000929615	0.0159176	62.97	76.4019	77.0834	2.28396	23.5431	826718	e_gw1.2.28.1	NA	NA	NA	NA	NA	NA	NA	NA	826718	e_gw1.2.28.1	\N	\N	SUPERFAMILY	SSF51735	\N	1	1	276	5.92E-23
fgenesh1_kg.21_#_376_#_GDMN01012898.1	-2.44421	3.74063	0.00075497	0.0138647	87.6544	74.1856	429.958	36.7179	35.6171	893945	fgenesh1_kg.21_#_376_#_GDMN01012898.1	NA	NA	NA	NA	NA	NA	NA	NA	893945	fgenesh1_kg.21_#_376_#_GDMN01012898.1	NA	NA	NA	NA	NA	NA	NA	NA	NA
gm1.560_g	-2.43977	2.58018	0.000118878	0.00426853	82.4725	93.867	80.8033	5.2484	25.7252	941239	gm1.560_g	NA	NA	NA	NA	NA	NA	NA	NA	941239	gm1.560_g	IPR011701/IPR001411/IPR020846/IPR020846/IPR004638	Major facilitator superfamily/Tetracycline resistance protein TetB/drug resistance transporter/Major facilitator superfamily domain/Major facilitator superfamily domain/Drug resistance transporter EmrB/QacA subfamily	HMMPfam/PRINTS/ProSiteProfiles/SUPERFAMILY/TIGRFAM	PF07690/PR01036/PS50850/SSF103473/TIGR00711	Major Facilitator Superfamily/Tetracycline resistance protein TetB signature/Major facilitator superfamily (MFS) profile./\N/efflux_EmrB: drug resistance MFS transporter, drug:H+ antiporter-2 (14 Spanner) (DHA2) family	1/4/1/3/1	79,/77,167,197,429,/74,/64,314,531,/77,	475,/101,187,221,448,/560,/256,485,557,/554,	2.60E-48/9.4E-11,9.4E-11,9.4E-11,9.4E-11/33.943/4.19E-65,4.19E-65,4.19E-65/7.20E-69
CE373655_1247	-2.43707	1.37055	0.00223546	0.0270237	36.4307	29.7575	38.557	0.407729	11.7342	373656	CE373655_1247	NA	NA	NA	NA	NA	NA	NA	NA	373656	CE373655_1247	NA	NA	NA	NA	NA	NA	NA	NA	NA
CE326767_591	-2.43003	1.47004	0.00347989	0.0354547	48.801	25.4823	38.5352	0.432652	12.8042	326768	CE326767_591	NA	NA	NA	NA	NA	NA	NA	NA	326768	CE326767_591	NA	NA	NA	NA	NA	NA	NA	NA	NA
e_gw1.15.183.1	-2.42997	2.61158	0.00521383	0.0462638	109.474	87.1363	65.7086	0.718903	31.0409	835023	e_gw1.15.183.1	NA	NA	NA	NA	NA	NA	NA	NA	835023	e_gw1.15.183.1	IPR008266/IPR011009	Tyrosine-protein kinase, active site/Protein kinase-like domain	ProSitePatterns/SUPERFAMILY	PS00109/SSF56112	Tyrosine protein kinases specific active-site signature./\N	2018-01-01	43,/6,	55,/182,	-/8.61E-10
estExt_fgenesh1_pg.C_3_t10096	-2.40146	0.795483	0.00357254	0.0359984	20.9771	23.2569	22.5541	0.292635	7.45958	933253	estExt_fgenesh1_pg.C_3_t10096	NA	NA	NA	NA	NA	NA	NA	NA	933253	estExt_fgenesh1_pg.C_3_t10096	NA	NA	NA	NA	NA	NA	NA	NA	NA
e_gw1.17.207.1	-2.3994	7.8514	0.00146113	0.0211479	1285.83	1269.41	7840.67	934.185	378.896	835459	e_gw1.17.207.1	3.2.1.4	Cellulase.	Endohydrolysis of 1,4-beta-D-glucosidic linkages in cellulose.	\N	\N	Starch and sucrose metabolism	Metabolism of Complex Carbohydrates	METABOLIC	835459	e_gw1.17.207.1	IPR005103	Glycoside hydrolase, family 61	HMMPfam	PF03443	Glycosyl hydrolase family 61	1	18	231	6.50E-62
CE436186_670	-2.39876	1.44368	0.00313823	0.0334432	28.1054	38.1972	44.2241	0.432652	12.8042	436187	CE436186_670	NA	NA	NA	NA	NA	NA	NA	NA	436187	CE436186_670	NA	NA	NA	NA	NA	NA	NA	NA	NA
CE137474_619	-2.38846	1.01649	0.0011788	0.0184749	28.3606	27.4032	23.4636	4.51318	5.38977	137475	CE137474_619	NA	NA	NA	NA	NA	NA	NA	NA	137475	CE137474_619	IPR010829/IPR009009	Cerato-platanin/RlpA-like double-psi beta-barrel domain	HMMPfam/SUPERFAMILY	PF07249/SSF50685	Cerato-platanin/\N	2018-01-01	24,/8,	140,/119,	7.40E-49/1.22E-09
fgenesh1_pm.17_#_66	-2.38348	2.23856	0.00180085	0.0237337	49.9152	43.7011	106.395	3.72176	21.4165	924987	fgenesh1_pm.17_#_66	NA	NA	NA	NA	NA	NA	NA	NA	924987	fgenesh1_pm.17_#_66	\N/IPR002347/\N	\N/Glucose/ribitol dehydrogenase/\N	HMMPfam/PRINTS/SUPERFAMILY	PF13561/PR00081/SSF51735	Enoyl-(Acyl carrier protein) reductase/Glucose/ribitol dehydrogenase family signature/\N	2001-04-01	23,/15,124,175,208,/9,	243,/32,140,192,228,/246,	2.60E-24/9.1E-23,9.1E-23,9.1E-23,9.1E-23/3.50E-57
gm1.9349_g	-2.38	0.936765	0.00522589	0.0462638	33.4405	24.0348	16.8389	0.324017	8.52737	950028	gm1.9349_g	1.14.13.1/1.14.13.1	Salicylate 1-monooxygenase./Salicylate 1-monooxygenase.	Salicylate + NADH + O(2) = catechol + NAD(+) + H(2)O + CO(2)./Salicylate + NADH + O(2) = catechol + NAD(+) + H(2)O + CO(2).	FAD./FAD.	\N/\N	Fluorene degradation/Nitorobenzene degradation	Biodegradation of Xenobiotics/Biodegradation of Xenobiotics	METABOLIC/METABOLIC	950028	gm1.9349_g	IPR002938/IPR003042/\N/\N	Monooxygenase, FAD-binding/Aromatic-ring hydroxylase-like/\N/\N	HMMPfam/PRINTS/SUPERFAMILY/SUPERFAMILY	PF01494/PR00420/SSF51905/SSF54373	FAD binding domain/Aromatic-ring hydroxylase (flavoprotein monooxygenase) signature/\N/\N	1/5/2/1	8,/8,156,316,331,368,/7,303,/201,	381,/30,171,331,347,384,/177,395,/304,	5.20E-17/3.9E-19,3.9E-19,3.9E-19,3.9E-19,3.9E-19/2.4E-49,2.4E-49/7.06E-13
estExt_Genewise1.C_140090	-2.37089	0.771871	0.00503742	0.0453038	25.1848	24.1294	15.9128	0.292635	7.45958	850810	estExt_Genewise1.C_140090	NA	NA	NA	NA	NA	NA	NA	NA	850810	estExt_Genewise1.C_140090	IPR019180	Oxidoreductase-like, N-terminal	HMMPfam	PF09791	Oxidoreductase-like protein, N-terminal	1	115	161	7.80E-17
fgenesh1_pg.2_#_436	-2.36749	1.42284	0.00290183	0.0316602	40.5462	33.9718	33.812	0.432652	12.8042	858172	fgenesh1_pg.2_#_436	NA	NA	NA	NA	NA	NA	NA	NA	858172	fgenesh1_pg.2_#_436	NA	NA	NA	NA	NA	NA	NA	NA	NA
gm1.3618_g	-2.36747	1.3857	0.000543946	0.0113299	43.0673	33.9932	28.1388	4.70604	8.59111	944297	gm1.3618_g	NA	NA	NA	NA	NA	NA	NA	NA	944297	gm1.3618_g	NA	NA	NA	NA	NA	NA	NA	NA	NA
gm1.917_g	-2.36403	1.83039	0.000465654	0.010254	50.9918	54.022	42.2482	3.56229	14.9874	941596	gm1.917_g	NA	NA	NA	NA	NA	NA	NA	NA	941596	gm1.917_g	NA	NA	NA	NA	NA	NA	NA	NA	NA
e_gw1.4.1149.1	-2.3629	5.38754	6.64119e-08	2.36697e-05	415.505	451.268	1001.16	104.63	136.975	828650	e_gw1.4.1149.1	NA	NA	NA	NA	NA	NA	NA	NA	828650	e_gw1.4.1149.1	IPR000873/IPR020845/\N/IPR010071	AMP-dependent synthetase/ligase/AMP-binding, conserved site/\N/Amino acid adenylation domain	HMMPfam/ProSitePatterns/SUPERFAMILY/TIGRFAM	PF00501/PS00455/SSF56801/TIGR01733	AMP-binding enzyme/Putative AMP-binding domain signature./\N/AA-adenyl-dom: amino acid adenylation domain	1/1/1/1	41,/187,/10,/62,	428,/198,/516,/451,	1.90E-87/-/3.27E-117/1.00E-101
CE101314_518	-2.35074	1.05389	0.00544391	0.0474089	38.3611	21.4221	21.5617	0.353551	9.59577	101315	CE101314_518	NA	NA	NA	NA	NA	NA	NA	NA	101315	CE101314_518	NA	NA	NA	NA	NA	NA	NA	NA	NA
fgenesh1_pg.30_#_30	-2.34239	0.902614	0.00485704	0.0442607	18.418	24.9092	29.182	0.324017	8.52737	865095	fgenesh1_pg.30_#_30	NA	NA	NA	NA	NA	NA	NA	NA	865095	fgenesh1_pg.30_#_30	NA	NA	NA	NA	NA	NA	NA	NA	NA
e_gw1.2.1013.1	-2.32302	3.65179	3.61667e-06	0.00045199	131.578	140.047	278.377	29.7755	43.0998	827127	e_gw1.2.1013.1	3.2.1.78	Mannan endo-1,4-beta-mannosidase.	Random hydrolysis of 1,4-beta-D-mannosidic linkages in mannans, galactomannans, glucomannans, and galactoglucomannans.	\N	\N	Fructose and mannose metabolism	Carbohydrate Metabolism	METABOLIC	827127	e_gw1.2.1013.1	IPR017853	Glycoside hydrolase superfamily	SUPERFAMILY	SSF51445	\N	1	74	388	6.69E-28
gm1.6785_g	-2.31894	1.57524	0.00501733	0.04525	43.7493	39.8163	37.5693	0.478745	14.9454	947464	gm1.6785_g	NA	NA	NA	NA	NA	NA	NA	NA	947464	gm1.6785_g	NA	NA	NA	NA	NA	NA	NA	NA	NA
fgenesh1_pg.5_#_520	-2.29801	3.7167	1.03301e-07	3.31354e-05	170.586	165.869	237.86	35.4592	42.0553	860055	fgenesh1_pg.5_#_520	NA	NA	NA	NA	NA	NA	NA	NA	860055	fgenesh1_pg.5_#_520	\N/IPR000182/IPR016181	\N/GNAT domain/Acyl-CoA N-acyltransferase	HMMPfam/ProSiteProfiles/SUPERFAMILY	PF13523/PS51186/SSF55729	Acetyltransferase (GNAT) domain/Gcn5-related N-acetyltransferase (GNAT) domain profile./\N	2001-01-01	255,/192,/190,	305,/329,/305,	2.30E-07/12.528/1.60E-12
gm1.9101_g	-2.28941	3.16463	1.15368e-05	0.00101449	137.6	159.585	89.1845	33.2911	19.5056	949780	gm1.9101_g	NA	NA	NA	NA	NA	NA	NA	NA	949780	gm1.9101_g	NA	NA	NA	NA	NA	NA	NA	NA	NA
fgenesh1_kg.5_#_1745_#_GDMN01029112.1	-2.28939	3.27573	0.00369417	0.0369532	49.5799	58.4497	312.488	23.8487	33.3991	878497	fgenesh1_kg.5_#_1745_#_GDMN01029112.1	NA	NA	NA	NA	NA	NA	NA	NA	878497	fgenesh1_kg.5_#_1745_#_GDMN01029112.1	IPR005828/IPR005829/IPR020846/IPR020846	General substrate transporter/Sugar transporter, conserved site/Major facilitator superfamily domain/Major facilitator superfamily domain	HMMPfam/ProSitePatterns/ProSiteProfiles/SUPERFAMILY	PF00083/PS00217/PS50850/SSF103473	Sugar (and other) transporter/Sugar transport proteins signature 2./Major facilitator superfamily (MFS) profile./\N	1/1/1/1	28,/90,/1,/14,	415,/115,/409,/411,	8.90E-58/-/21.118/3.66E-43
e_gw1.5.1191.1	-2.28583	2.14116	0.00022999	0.00632341	64.763	70.6708	48.8069	6.48632	18.2364	829099	e_gw1.5.1191.1	3.6.4.-	Acting on acid anhydrides; involved in cellular and	\N	\N	\N	\N	\N	\N	829099	e_gw1.5.1191.1	IPR018957/IPR000330/IPR001650/IPR014905/IPR001841/IPR014001/IPR001650/IPR001841/IPR014001/IPR001650/IPR027417/\N	Zinc finger, C3HC4 RING-type/SNF2-related/Helicase, C-terminal/HIRAN domain/Zinc finger, RING-type/Helicase superfamily 1/2, ATP-binding domain/Helicase, C-terminal/Zinc finger, RING-type/Helicase superfamily 1/2, ATP-binding domain/Helicase, C-terminal/P-loop containing nucleoside triphosphate hydrolase/\N	HMMPfam/HMMPfam/HMMPfam/HMMPfam/ProSiteProfiles/ProSiteProfiles/ProSiteProfiles/SMART/SMART/SMART/SUPERFAMILY/SUPERFAMILY	PF00097/PF00176/PF00271/PF08797/PS50089/PS51192/PS51194/SM00184/SM00487/SM00490/SSF52540/SSF57850	Zinc finger, C3HC4 type (RING finger)/SNF2 family N-terminal domain/Helicase conserved C-terminal domain/HIRAN domain/Zinc finger RING-type profile./Superfamilies 1 and 2 helicase ATP-binding type-1 domain profile./Superfamilies 1 and 2 helicase C-terminal domain profile./Ring finger/DEAD-like helicases superfamily/helicase superfamily c-terminal domain/\N/\N	1/1/1/1/1/1/1/1/1/1/5/1	652,/205,/786,/8,/652,/271,/752,/652,/198,/780,/167,276,343,527,740,/644,	696,/596,/864,/81,/697,/479,/903,/696,/487,/864,/223,311,517,599,919,/702,	4.60E-05/4.50E-66/1.80E-13/1.10E-09/11.117/13.533/14.054/2.60E-04/9.80E-23/1.80E-21/1.2E-43,1.2E-43,1.2E-43,5.74E-58,5.74E-58/6.13E-13
gm1.1661_g	-2.28123	3.92331	1.36594e-07	4.24015e-05	251.763	257.462	154.031	39.9414	50.6733	942340	gm1.1661_g	NA	NA	NA	NA	NA	NA	NA	NA	942340	gm1.1661_g	IPR000772	Ricin B lectin domain	SUPERFAMILY	SSF50370	\N	1	46	184	6.27E-14
fgenesh1_pm.12_#_65	-2.26364	2.8987	0.000185478	0.00558713	117.409	115.44	86.4014	8.27988	35.4201	924527	fgenesh1_pm.12_#_65	3.6.4.-	Acting on acid anhydrides; involved in cellular and	\N	\N	\N	\N	\N	\N	924527	fgenesh1_pm.12_#_65	IPR000330/IPR001650/IPR014001/IPR001650/IPR014001/IPR001650/IPR027417	SNF2-related/Helicase, C-terminal/Helicase superfamily 1/2, ATP-binding domain/Helicase, C-terminal/Helicase superfamily 1/2, ATP-binding domain/Helicase, C-terminal/P-loop containing nucleoside triphosphate hydrolase	HMMPfam/HMMPfam/ProSiteProfiles/ProSiteProfiles/SMART/SMART/SUPERFAMILY	PF00176/PF00271/PS51192/PS51194/SM00487/SM00490/SSF52540	SNF2 family N-terminal domain/Helicase conserved C-terminal domain/Superfamilies 1 and 2 helicase ATP-binding type-1 domain profile./Superfamilies 1 and 2 helicase C-terminal domain profile./DEAD-like helicases superfamily/helicase superfamily c-terminal domain/\N	1/1/1/1/1/1/3	82,/487,/78,/447,/58,/474,/75,142,325,	362,/561,/273,/606,/285,/561,/114,324,607,	1.50E-35/8.10E-11/14.854/12.959/3.40E-11/1.80E-14/3.22E-36,3.22E-36,2.11E-48
fgenesh1_kg.28_#_107_#_GDMN01011781.1	-2.26021	1.57407	0.00112272	0.0181274	37.1343	34.7422	48.9288	3.49371	12.8471	896650	fgenesh1_kg.28_#_107_#_GDMN01011781.1	NA	NA	NA	NA	NA	NA	NA	NA	896650	fgenesh1_kg.28_#_107_#_GDMN01011781.1	IPR001810/IPR001810	F-box domain/F-box domain	HMMPfam/ProSiteProfiles	PF12937/PS50181	F-box-like/F-box domain profile.	2018-01-01	56,/50,	109,/108,	1.20E-08/9.471
fgenesh1_pg.27_#_71	-2.25681	4.34458	2.73949e-06	0.000359588	326.154	276.321	289.457	27.5733	95.805	864884	fgenesh1_pg.27_#_71	NA	NA	NA	NA	NA	NA	NA	NA	864884	fgenesh1_pg.27_#_71	NA	NA	NA	NA	NA	NA	NA	NA	NA
gm1.4471_g	-2.25291	6.43532	8.3861e-06	0.000818935	735.813	774.879	2330.18	305.097	232.041	945150	gm1.4471_g	NA	NA	NA	NA	NA	NA	NA	NA	945150	gm1.4471_g	NA	NA	NA	NA	NA	NA	NA	NA	NA
e_gw1.8.217.1	-2.23127	1.60089	0.000575709	0.0116979	30.5134	49.9698	42.2973	7.52124	9.69334	831621	e_gw1.8.217.1	NA	NA	NA	NA	NA	NA	NA	NA	831621	e_gw1.8.217.1	IPR006045/IPR006045/IPR011051/IPR017774	Cupin 1/Cupin 1/RmlC-like cupin domain/Bicupin, oxalate decarboxylase/oxidase	HMMPfam/SMART/SUPERFAMILY/TIGRFAM	PF00190/SM00835/SSF51182/TIGR03404	Cupin/Cupin/\N/bicupin_oxalic: bicupin, oxalate decarboxylase family	2/2/1/1	121,304,/112,296,/71,/74,	210,431,/261,437,/440,/446,	7.4E-9,1.1E-15/1.0E-8,1.1E-24/2.69E-87/5.00E-153
fgenesh1_kg.3_#_1789_#_GDMN01022433.1	-2.22379	4.10773	0.000227074	0.00627911	257.301	241.492	253.756	13.0779	93.5692	874186	fgenesh1_kg.3_#_1789_#_GDMN01022433.1	NA	NA	NA	NA	NA	NA	NA	NA	874186	fgenesh1_kg.3_#_1789_#_GDMN01022433.1	NA	NA	NA	NA	NA	NA	NA	NA	NA
e_gw1.7.980.1	-2.22376	4.84129	4.18464e-08	1.75082e-05	475.065	459.924	325.104	58.1037	120.698	831249	e_gw1.7.980.1	NA	NA	NA	NA	NA	NA	NA	NA	831249	e_gw1.7.980.1	IPR000719/IPR017441/IPR008271/IPR000719/IPR002290/IPR011009	Protein kinase domain/Protein kinase, ATP binding site/Serine/threonine-protein kinase, active site/Protein kinase domain/Serine/threonine/dual specificity protein kinase, catalytic domain/Protein kinase-like domain	HMMPfam/ProSitePatterns/ProSitePatterns/ProSiteProfiles/SMART/SUPERFAMILY	PF00069/PS00107/PS00108/PS50011/SM00220/SSF56112	Protein kinase domain/Protein kinases ATP-binding region signature./Serine/Threonine protein kinases active-site signature./Protein kinase domain profile./Serine/Threonine protein kinases, catalytic domain/\N	1/1/1/1/1/1	241,/247,/370,/241,/241,/236,	563,/276,/382,/563,/563,/564,	2.30E-49/-/-/37.644/9.60E-72/1.17E-70
gm1.10696_g	-2.22212	1.07915	0.00575171	0.049406	24.9947	28.2275	29.1457	0.381405	10.6647	951375	gm1.10696_g	NA	NA	NA	NA	NA	NA	NA	NA	951375	gm1.10696_g	IPR018712/IPR029058	Domain of unknown function DUF2235/Alpha/Beta hydrolase fold	HMMPfam/SUPERFAMILY	PF09994/SSF53474	Uncharacterized alpha/beta hydrolase domain (DUF2235)/\N	2018-01-01	75,/69,	377,/188,	2.50E-70/3.75E-05
CE169701_4548	-2.20148	2.08318	0.000265577	0.00703839	57.4109	50.5047	67.7117	7.85303	17.1816	169702	CE169701_4548	NA	NA	NA	NA	NA	NA	NA	NA	169702	CE169701_4548	NA	NA	NA	NA	NA	NA	NA	NA	NA
fgenesh1_kg.3_#_385_#_GDMN01008770.1	-2.19038	1.36093	0.00104699	0.0171639	27.3312	30.6229	44.2513	6.08344	8.6088	872782	fgenesh1_kg.3_#_385_#_GDMN01008770.1	NA	NA	NA	NA	NA	NA	NA	NA	872782	fgenesh1_kg.3_#_385_#_GDMN01008770.1	IPR000719/IPR000719/IPR011009	Protein kinase domain/Protein kinase domain/Protein kinase-like domain	HMMPfam/ProSiteProfiles/SUPERFAMILY	PF00069/PS50011/SSF56112	Protein kinase domain/Protein kinase domain profile./\N	2002-01-01	16,/1,/16,85,	105,/123,/53,106,	2.60E-07/10.945/1.12E-9,1.12E-9
CE655595_4881	-2.17836	3.57741	0.00075137	0.0138401	175.58	200.189	139.03	8.57487	66.6142	655596	CE655595_4881	NA	NA	NA	NA	NA	NA	NA	NA	655596	CE655595_4881	NA	NA	NA	NA	NA	NA	NA	NA	NA
estExt_Genemark1.C_1_t20222	-2.17339	1.70607	0.000528838	0.0111114	49.4504	41.4398	41.3303	6.29295	12.884	1008780	estExt_Genemark1.C_1_t20222	NA	NA	NA	NA	NA	NA	NA	NA	1008780	estExt_Genemark1.C_1_t20222	IPR011701/IPR020846/IPR020846	Major facilitator superfamily/Major facilitator superfamily domain/Major facilitator superfamily domain	HMMPfam/ProSiteProfiles/SUPERFAMILY	PF07690/PS50850/SSF103473	Major Facilitator Superfamily/Major facilitator superfamily (MFS) profile./\N	2001-01-01	84,/80,/69,	451,/521,/504,	8.90E-21/8.549/9.02E-48
fgenesh1_pg.28_#_51	-2.1612	6.35795	0.00284385	0.0313251	1484.93	1533.36	590.995	47.162	490.522	864959	fgenesh1_pg.28_#_51	NA	NA	NA	NA	NA	NA	NA	NA	864959	fgenesh1_pg.28_#_51	IPR001338/IPR019778/IPR001338	Hydrophobin/Hydrophobin, conserved site/Hydrophobin	HMMPfam/ProSitePatterns/SMART	PF01185/PS00956/SM00075	Fungal hydrophobin/Fungal hydrophobins signature./Hydrophobins	2001-01-01	41,/92,/41,	118,/103,/115,	5.70E-22/-/9.90E-29
gm1.4146_g	-2.15624	2.53434	6.72387e-05	0.00296806	84.9864	74.6193	83.6508	12.2704	23.6548	944825	gm1.4146_g	NA	NA	NA	NA	NA	NA	NA	NA	944825	gm1.4146_g	NA	NA	NA	NA	NA	NA	NA	NA	NA
gm1.727_g	-2.14707	3.88795	8.91131e-05	0.00352895	141.232	159.12	340.437	25.9086	69.9597	941406	gm1.727_g	NA	NA	NA	NA	NA	NA	NA	NA	941406	gm1.727_g	IPR000073/IPR029058	Alpha/beta hydrolase fold-1/Alpha/Beta hydrolase fold	HMMPfam/SUPERFAMILY	PF12697/SSF53474	Alpha/beta hydrolase family/\N	2018-01-01	36,/17,	308,/313,	1.70E-22/1.54E-35
e_gw1.15.87.1	-2.14562	4.87357	8.28662e-09	4.98389e-06	374.457	344.268	561.196	95.5073	97.1086	834856	e_gw1.15.87.1	NA	NA	NA	NA	NA	NA	NA	NA	834856	e_gw1.15.87.1	IPR001128/IPR002401/IPR017972/IPR001128	Cytochrome P450/Cytochrome P450, E-class, group I/Cytochrome P450, conserved site/Cytochrome P450	HMMPfam/PRINTS/ProSitePatterns/SUPERFAMILY	PF00067/PR00463/PS00086/SSF48264	Cytochrome P450/E-class P450 group I signature/Cytochrome P450 cysteine heme-iron ligand signature./\N	1/7/1/1	36,/64,88,312,355,396,434,444,/437,/36,	477,/83,109,338,373,420,444,467,/446,/502,	2.30E-70/4.6E-32,4.6E-32,4.6E-32,4.6E-32,4.6E-32,4.6E-32,4.6E-32/-/2.75E-106
estExt_Genewise1.C_2_t20125	-2.12134	3.87874	0.000613366	0.0121449	271.348	250.844	111.692	15.9174	80.6631	844792	estExt_Genewise1.C_2_t20125	NA	NA	NA	NA	NA	NA	NA	NA	844792	estExt_Genewise1.C_2_t20125	IPR001338/IPR019778/IPR001338	Hydrophobin/Hydrophobin, conserved site/Hydrophobin	HMMPfam/ProSitePatterns/SMART	PF01185/PS00956/SM00075	Fungal hydrophobin/Fungal hydrophobins signature./Hydrophobins	2001-01-01	29,/83,/29,	110,/94,/106,	1.20E-19/-/1.90E-19
CE467231_386	-2.11293	1.28491	0.0018973	0.02454	37.3495	27.2718	31.0024	4.76007	9.65921	467232	CE467231_386	NA	NA	NA	NA	NA	NA	NA	NA	467232	CE467231_386	IPR019576	Pyridoxine 5'-phosphate oxidase, dimerisation, C-terminal	HMMPfam	PF10590	Pyridoxine 5'-phosphate oxidase C-terminal dimerisation region	1	2	29	1.40E-08
CE151883_1746	-2.11078	3.89591	0.000685327	0.0131372	246.114	269.18	125.806	14.4871	83.8844	151884	CE151883_1746	NA	NA	NA	NA	NA	NA	NA	NA	151884	CE151883_1746	NA	NA	NA	NA	NA	NA	NA	NA	NA
fgenesh1_kg.16_#_431_#_GDMN01029062.1	-2.10973	3.53352	0.000212219	0.00604196	187.84	201.068	107.027	15.7557	60.2112	891091	fgenesh1_kg.16_#_431_#_GDMN01029062.1	NA	NA	NA	NA	NA	NA	NA	NA	891091	fgenesh1_kg.16_#_431_#_GDMN01029062.1	NA	NA	NA	NA	NA	NA	NA	NA	NA
CE136916_2555	-2.09503	2.65746	0.000943657	0.0161007	113.561	98.0338	52.5089	9.63076	31.1383	136917	CE136916_2555	NA	NA	NA	NA	NA	NA	NA	NA	136917	CE136916_2555	IPR002198/\N	Short-chain dehydrogenase/reductase SDR/\N	HMMPfam/SUPERFAMILY	PF00106/SSF51735	short chain dehydrogenase/\N	2018-01-01	53,/46,	105,/101,	1.50E-06/2.25E-10
CE183998_1136	-2.09164	2.5148	0.00259849	0.0294873	90.7473	103.189	44.0416	6.76024	30.0351	183999	CE183998_1136	1.1.1.65	Pyridoxine 4-dehydrogenase.	Pyridoxine + NADP(+) = pyridoxal + NADPH.	\N	\N	Vitamin B6 metabolism	Metabolism of Cofactors and Vitamins	METABOLIC	183999	CE183998_1136	IPR023210/IPR023210	NADP-dependent oxidoreductase domain/NADP-dependent oxidoreductase domain	HMMPfam/SUPERFAMILY	PF00248/SSF51430	Aldo/keto reductase family/\N	2018-01-01	57,/53,	371,/380,	3.30E-61/1.70E-73
CE714226_751	-2.08104	1.44222	0.00305137	0.0328082	24.8151	33.1293	49.9183	4.85624	11.7968	714227	CE714226_751	NA	NA	NA	NA	NA	NA	NA	NA	714227	CE714226_751	NA	NA	NA	NA	NA	NA	NA	NA	NA
fgenesh1_pg.12_#_149	-2.08088	1.25984	0.00247955	0.0287132	38.2051	28.9854	26.2706	4.76007	9.65921	862751	fgenesh1_pg.12_#_149	3.1.26.4	Ribonuclease H.	Endonucleolytic cleavage to 5'-phosphomonoester.	\N	\N	\N	\N	\N	862751	fgenesh1_pg.12_#_149	IPR002156/IPR002156/IPR012337	Ribonuclease H domain/Ribonuclease H domain/Ribonuclease H-like domain	HMMPfam/ProSiteProfiles/SUPERFAMILY	PF00075/PS50879/SSF53098	RNase H/RNase H domain profile./\N	2001-01-01	100,/95,/100,	244,/245,/247,	2.40E-30/25.28/4.30E-39
fgenesh1_kg.33_#_106_#_GDMN01006837.1	-2.06464	4.15453	0.000151006	0.00502815	148.438	151.521	467.411	61.6889	60.4317	897859	fgenesh1_kg.33_#_106_#_GDMN01006837.1	NA	NA	NA	NA	NA	NA	NA	NA	897859	fgenesh1_kg.33_#_106_#_GDMN01006837.1	IPR000254/IPR000254/IPR000254/IPR000254/IPR000254	Cellulose-binding domain, fungal/Cellulose-binding domain, fungal/Cellulose-binding domain, fungal/Cellulose-binding domain, fungal/Cellulose-binding domain, fungal	HMMPfam/ProSitePatterns/ProSiteProfiles/SMART/SUPERFAMILY	PF00734/PS00562/PS51164/SM00236/SSF57180	Fungal cellulose binding domain/CBM1 (carbohydrate binding type-1) domain signature./CBM1 (carbohydrate binding type-1) domain profile./Fungal-type cellulose-binding domain/\N	1/1/1/1/1	26,/30,/22,/25,/25,	54,/57,/58,/58,/58,	1.30E-08/-/10.645/5.40E-10/1.10E-10
fgenesh1_pm.20_#_28	-2.06246	9.69512	0.000103754	0.00388493	6954.43	7030.88	22292.4	2991.12	2798.82	925160	fgenesh1_pm.20_#_28	3.2.1.4	Cellulase.	Endohydrolysis of 1,4-beta-D-glucosidic linkages in cellulose.	\N	\N	Starch and sucrose metabolism	Metabolism of Complex Carbohydrates	METABOLIC	925160	fgenesh1_pm.20_#_28	IPR000254/IPR005103/IPR000254/IPR000254/IPR000254/IPR000254	Cellulose-binding domain, fungal/Glycoside hydrolase, family 61/Cellulose-binding domain, fungal/Cellulose-binding domain, fungal/Cellulose-binding domain, fungal/Cellulose-binding domain, fungal	HMMPfam/HMMPfam/ProSitePatterns/ProSiteProfiles/SMART/SUPERFAMILY	PF00734/PF03443/PS00562/PS51164/SM00236/SSF57180	Fungal cellulose binding domain/Glycosyl hydrolase family 61/CBM1 (carbohydrate binding type-1) domain signature./CBM1 (carbohydrate binding type-1) domain profile./Fungal-type cellulose-binding domain/\N	1/1/1/1/1/1	259,/21,/263,/255,/258,/257,	287,/238,/290,/291,/291,/291,	2.60E-13/3.80E-64/-/12.994/2.30E-18/1.70E-12
fgenesh1_kg.19_#_431_#_GDMN01032246.1	-2.06095	1.70266	0.000738242	0.0137	42.8506	38.0684	49.8482	7.68204	12.9005	892770	fgenesh1_kg.19_#_431_#_GDMN01032246.1	NA	NA	NA	NA	NA	NA	NA	NA	892770	fgenesh1_kg.19_#_431_#_GDMN01032246.1	NA	NA	NA	NA	NA	NA	NA	NA	NA
CE480422_2325	-2.04745	1.45304	0.00236418	0.0279833	48.8536	27.1973	31.9193	7.52124	9.69334	480423	CE480422_2325	NA	NA	NA	NA	NA	NA	NA	NA	480423	CE480422_2325	IPR018712/IPR029058	Domain of unknown function DUF2235/Alpha/Beta hydrolase fold	HMMPfam/SUPERFAMILY	PF09994/SSF53474	Uncharacterized alpha/beta hydrolase domain (DUF2235)/\N	2018-01-01	4,/47,	128,/90,	1.60E-31/6.76E-05
fgenesh1_pg.11_#_275	-2.04648	3.39519	0.0022399	0.0270237	157.004	137.702	152.257	7.09862	64.4492	862547	fgenesh1_pg.11_#_275	NA	NA	NA	NA	NA	NA	NA	NA	862547	fgenesh1_pg.11_#_275	NA	NA	NA	NA	NA	NA	NA	NA	NA
CE461163_624	-2.03947	1.78232	0.000700696	0.0133009	48.5782	37.1855	52.6676	10.4035	11.8607	461164	CE461163_624	NA	NA	NA	NA	NA	NA	NA	NA	461164	CE461163_624	NA	NA	NA	NA	NA	NA	NA	NA	NA
gm1.7867_g	-2.03714	3.28809	0.000432154	0.0097164	153.018	153.652	107.066	12.8155	53.7346	948546	gm1.7867_g	NA	NA	NA	NA	NA	NA	NA	NA	948546	gm1.7867_g	NA	NA	NA	NA	NA	NA	NA	NA	NA
gm1.9243_g	-2.02104	3.63983	2.29672e-05	0.00156486	146.248	125.892	258.618	48.2574	38.8869	949922	gm1.9243_g	NA	NA	NA	NA	NA	NA	NA	NA	949922	gm1.9243_g	IPR002523/\N/\N	Mg2+ transporter protein, CorA-like/Zinc transport protein ZntB/\N/\N	HMMPfam/SUPERFAMILY/SUPERFAMILY	PF01544/SSF143865/SSF144083	CorA-like Mg2+ transporter protein/\N/\N	2001-03-01	445,/148,282,444,/489,	546,/218,407,482,/544,	3.40E-17/1.83E-15,1.83E-15,1.83E-15/7.06E-11
fgenesh1_kg.3_#_1968_#_GDMN01001541.1	-2.01955	2.43001	0.000239746	0.00653561	76.0627	87.2998	59.1443	13.6418	22.5955	874365	fgenesh1_kg.3_#_1968_#_GDMN01001541.1	NA	NA	NA	NA	NA	NA	NA	NA	874365	fgenesh1_kg.3_#_1968_#_GDMN01001541.1	NA	NA	NA	NA	NA	NA	NA	NA	NA
fgenesh1_pg.2_#_599	-2.01812	2.40098	0.00226797	0.0271451	70.3428	69.6732	78.0249	5.32223	30.0191	858335	fgenesh1_pg.2_#_599	NA	NA	NA	NA	NA	NA	NA	NA	858335	fgenesh1_pg.2_#_599	NA	NA	NA	NA	NA	NA	NA	NA	NA
CE325920_2471	-2.01706	3.98128	1.92724e-05	0.0013866	240.356	224.925	210.497	27.473	82.8838	325921	CE325920_2471	NA	NA	NA	NA	NA	NA	NA	NA	325921	CE325920_2471	NA	NA	NA	NA	NA	NA	NA	NA	NA
e_gw1.18.241.1	-2.01534	4.12432	4.01958e-05	0.0021253	262.998	275.665	208.585	27.5658	94.728	835782	e_gw1.18.241.1	NA	NA	NA	NA	NA	NA	NA	NA	835782	e_gw1.18.241.1	IPR011545/IPR001650/IPR002464/IPR014001/IPR001650/IPR014001/IPR001650/IPR027417/IPR004589	DEAD/DEAH box helicase domain/Helicase, C-terminal/DNA/RNA helicase, ATP-dependent, DEAH-box type, conserved site/Helicase superfamily 1/2, ATP-binding domain/Helicase, C-terminal/Helicase superfamily 1/2, ATP-binding domain/Helicase, C-terminal/P-loop containing nucleoside triphosphate hydrolase/DNA helicase, ATP-dependent, RecQ type	HMMPfam/HMMPfam/ProSitePatterns/ProSiteProfiles/ProSiteProfiles/SMART/SMART/SUPERFAMILY/TIGRFAM	PF00270/PF00271/PS00690/PS51192/PS51194/SM00487/SM00490/SSF52540/TIGR00614	DEAD/DEAH box helicase/Helicase conserved C-terminal domain/DEAH-box subfamily ATP-dependent helicases signature./Superfamilies 1 and 2 helicase ATP-binding type-1 domain profile./Superfamilies 1 and 2 helicase C-terminal domain profile./DEAD-like helicases superfamily/helicase superfamily c-terminal domain/\N/recQ_fam: ATP-dependent DNA helicase, RecQ family	1/1/1/1/1/1/1/3/1	210,/483,/346,/214,/445,/202,/471,/213,298,426,/197,	396,/553,/355,/407,/595,/419,/553,/266,392,564,/680,	8.80E-15/1.90E-09/-/22.876/14.338/1.50E-19/2.90E-15/1.4E-43,1.4E-43,1.4E-43/7.70E-124
fgenesh1_kg.4_#_1598_#_GDMN01016961.1	-2.00755	3.0737	6.9847e-05	0.00297406	111.581	135.422	107.107	18.3208	39.8032	876035	fgenesh1_kg.4_#_1598_#_GDMN01016961.1	NA	NA	NA	NA	NA	NA	NA	NA	876035	fgenesh1_kg.4_#_1598_#_GDMN01016961.1	\N	\N	SUPERFAMILY	SSF51905	\N	2	81,380,	231,440,	9.04E-14,9.04E-14
fgenesh1_kg.8_#_65_#_GDMN01017045.1	-2.00746	3.53212	4.30286e-05	0.00223818	184.594	161.833	144.692	21.4799	59.1744	882584	fgenesh1_kg.8_#_65_#_GDMN01017045.1	3.1.-.-	Acting on ester bonds.	\N	\N	\N	\N	\N	\N	882584	fgenesh1_kg.8_#_65_#_GDMN01017045.1	IPR006166/IPR000048/IPR006166/IPR010994/IPR011335	ERCC4 domain/IQ motif, EF-hand binding site/ERCC4 domain/RuvA domain 2-like/Restriction endonuclease type II-like	HMMPfam/ProSiteProfiles/SMART/SUPERFAMILY/SUPERFAMILY	PF02732/PS50096/SM00891/SSF47781/SSF52980	ERCC4 domain/IQ motif profile./ERCC4 domain/\N/\N	1/1/1/1/2	799,/387,/796,/979,/794,913,	944,/416,/876,/1040,/882,952,	8.90E-24/6.723/1.10E-23/1.00E-07/1.34E-32,1.34E-32
fgenesh1_pg.19_#_43	-2.00206	2.94335	0.000172606	0.00535801	99.425	127.993	94.8817	15.437	37.6326	863912	fgenesh1_pg.19_#_43	NA	NA	NA	NA	NA	NA	NA	NA	863912	fgenesh1_pg.19_#_43	IPR001138/IPR001138/IPR001138	Zn(2)-C6 fungal-type DNA-binding domain/Zn(2)-C6 fungal-type DNA-binding domain/Zn(2)-C6 fungal-type DNA-binding domain	ProSitePatterns/ProSiteProfiles/SUPERFAMILY	PS00463/PS50048/SSF57701	Zn(2)-C6 fungal-type DNA-binding domain signature./Zn(2)-C6 fungal-type DNA-binding domain profile./\N	2001-01-01	40,/40,/34,	70,/72,/75,	-/8.874/2.49E-06
