# Supplementary material for: Genome sequencing of Rigidoporus microporus provides insights on genes important for wood decay, latex tolerance and interspecific fungal interactions
Source: Sci Rep. 2020 Mar 23;10:5250. doi: 10.1038/s41598-020-62150-4 (PMC7089950; doi:10.1038/s41598-020-62150-4)
Supplement: Supplementary file 6 — Supplementary Table 10. [file 41598_2020_62150_MOESM6_ESM.xlsx]

## Sheet: Sheet1
Supplementary Table 10. GO enrichment of R. Microporus genes under latex condition
Significantly enriched GO terms in 199 genes with significantly lower transcript abundance compared with the whole proteome with GO annotations
GO ID	GO terms	GO categories	Annotated	Significant	P value
GO:0005199	structural constituent of cell wall	Molecular Function	28	5	2.4e-05
GO:0030001	metal ion transport	Biological Function	32	2	0.043
GO:0008810	cellulase activity	Molecular Function	27	2	0.047
Significantly enriched GO terms in 51 genes with significantly higher transcript abundance compared with whole proteome with GO annotations
GO ID	GO terms	GO categories	Annotated	Significant	P value
GO:0005199	structural constituent of cell wall	Molecular Function	28	4	1.6e-05
GO:0008236	serine-type peptidase activity	Molecular Function	31	3	0.00069
GO:0006508	proteolysis	Biological Function	185	5	0.0019
GO:0006979	response to oxidative stress	Biological Function	16	2	0.0029
