# Supplementary material for: Genome sequencing of Rigidoporus microporus provides insights on genes important for wood decay, latex tolerance and interspecific fungal interactions
Source: Sci Rep. 2020 Mar 23;10:5250. doi: 10.1038/s41598-020-62150-4 (PMC7089950; doi:10.1038/s41598-020-62150-4)
Supplement: Supplementary file 7 — Supplementary Table 11. [file 41598_2020_62150_MOESM7_ESM.xlsx]

## Sheet: Effector lists
jgi|Rigmic1|1009149|estExt_Genemark1.C_2_t10428
jgi|Rigmic1|1009326|estExt_Genemark1.C_2_t20156
jgi|Rigmic1|1014288|estExt_Genemark1.C_180037
jgi|Rigmic1|122388|CE122387_895
jgi|Rigmic1|137475|CE137474_619
jgi|Rigmic1|677940|CE677939_980
jgi|Rigmic1|694026|CE694025_458
jgi|Rigmic1|828831|e_gw1.4.139.1
jgi|Rigmic1|831085|e_gw1.7.558.1
jgi|Rigmic1|835459|e_gw1.17.207.1
jgi|Rigmic1|838495|e_gw1.40.24.1
jgi|Rigmic1|843686|estExt_Genewise1.C_1_t10348
jgi|Rigmic1|862837|fgenesh1_pg.12_#_235
jgi|Rigmic1|872163|fgenesh1_kg.2_#_2051_#_GDMN01005552.1
jgi|Rigmic1|872191|fgenesh1_kg.2_#_2079_#_GDMN01028583.1
jgi|Rigmic1|873100|fgenesh1_kg.3_#_703_#_GDMN01000564.1
jgi|Rigmic1|882452|fgenesh1_kg.7_#_1656_#_GDMN01016980.1
jgi|Rigmic1|882918|fgenesh1_kg.8_#_399_#_GDMN01006699.1
jgi|Rigmic1|883722|fgenesh1_kg.8_#_1203_#_GDMN01029809.1
jgi|Rigmic1|890090|fgenesh1_kg.15_#_98_#_GDMN01029487.1
jgi|Rigmic1|891570|fgenesh1_kg.17_#_370_#_GDMN01018887.1
jgi|Rigmic1|891839|fgenesh1_kg.18_#_190_#_GDMN01021037.1
jgi|Rigmic1|908357|estExt_Genewise1Plus.C_2_t10338
jgi|Rigmic1|913058|estExt_Genewise1Plus.C_90363
jgi|Rigmic1|915929|estExt_Genewise1Plus.C_210128
jgi|Rigmic1|921521|fgenesh1_pm.2_#_299
jgi|Rigmic1|924479|fgenesh1_pm.12_#_17
jgi|Rigmic1|925084|fgenesh1_pm.18_#_89
jgi|Rigmic1|925160|fgenesh1_pm.20_#_28
jgi|Rigmic1|925354|fgenesh1_pm.22_#_78
jgi|Rigmic1|928234|estExt_fgenesh1_pm.C_40311
jgi|Rigmic1|942086|gm1.1407_g
jgi|Rigmic1|944648|gm1.3969_g
jgi|Rigmic1|945589|gm1.4910_g
jgi|Rigmic1|948234|gm1.7555_g
jgi|Rigmic1|948257|gm1.7578_g
jgi|Rigmic1|948658|gm1.7979_g
jgi|Rigmic1|949632|gm1.8953_g

## Sheet: Reduced virulence lists
Supplementary Table 11: PHI-base hit list of putative secreted proteins in the R. Microporus genome.
jgi|Rigmic1|1011808|estExt_Genemark1.C_7_t10256
jgi|Rigmic1|1012453|estExt_Genemark1.C_90028
jgi|Rigmic1|1014943|estExt_Genemark1.C_240004
jgi|Rigmic1|182218|CE182217_6224
jgi|Rigmic1|73531|CE73530_148049
jgi|Rigmic1|825323|e_gw1.1.602.1
jgi|Rigmic1|825728|e_gw1.1.1259.1
jgi|Rigmic1|826953|e_gw1.2.1160.1
jgi|Rigmic1|828667|e_gw1.4.872.1
jgi|Rigmic1|829850|e_gw1.5.930.1
jgi|Rigmic1|831302|e_gw1.7.479.1
jgi|Rigmic1|831773|e_gw1.8.845.1
jgi|Rigmic1|832214|e_gw1.9.290.1
jgi|Rigmic1|832344|e_gw1.9.450.1
jgi|Rigmic1|834118|e_gw1.12.667.1
jgi|Rigmic1|834851|e_gw1.15.163.1
jgi|Rigmic1|834856|e_gw1.15.87.1
jgi|Rigmic1|835830|e_gw1.18.309.1
jgi|Rigmic1|836661|e_gw1.23.226.1
jgi|Rigmic1|836705|e_gw1.23.41.1
jgi|Rigmic1|836857|e_gw1.23.13.1
jgi|Rigmic1|852818|estExt_Genewise1.C_260048
jgi|Rigmic1|859658|fgenesh1_pg.5_#_123
jgi|Rigmic1|861717|fgenesh1_pg.9_#_94
jgi|Rigmic1|861894|fgenesh1_pg.9_#_271
jgi|Rigmic1|863280|fgenesh1_pg.15_#_23
jgi|Rigmic1|863450|fgenesh1_pg.16_#_28
jgi|Rigmic1|864456|fgenesh1_pg.23_#_75
jgi|Rigmic1|864788|fgenesh1_pg.26_#_76
jgi|Rigmic1|868674|fgenesh1_kg.1_#_844_#_GDMN01031537.1
jgi|Rigmic1|870084|fgenesh1_kg.1_#_2254_#_GDMN01020249.1
jgi|Rigmic1|871062|fgenesh1_kg.2_#_950_#_GDMN01002021.1
jgi|Rigmic1|876770|fgenesh1_kg.5_#_18_#_GDMN01020401.1
jgi|Rigmic1|877884|fgenesh1_kg.5_#_1132_#_GDMN01023184.1
jgi|Rigmic1|880318|fgenesh1_kg.6_#_1576_#_GDMN01032303.1
jgi|Rigmic1|882624|fgenesh1_kg.8_#_105_#_GDMN01020606.1
jgi|Rigmic1|884436|fgenesh1_kg.9_#_548_#_GDMN01013283.1
jgi|Rigmic1|884988|fgenesh1_kg.9_#_1100_#_GDMN01016844.1
jgi|Rigmic1|890564|fgenesh1_kg.15_#_572_#_GDMN01023772.1
jgi|Rigmic1|891260|fgenesh1_kg.17_#_60_#_GDMN01008951.1
jgi|Rigmic1|895112|fgenesh1_kg.24_#_149_#_GDMN01030390.1
jgi|Rigmic1|895160|fgenesh1_kg.24_#_197_#_GDMN01010723.1
jgi|Rigmic1|895932|fgenesh1_kg.26_#_116_#_GDMN01025861.1
jgi|Rigmic1|896008|fgenesh1_kg.26_#_192_#_GDMN01005361.1
jgi|Rigmic1|896077|fgenesh1_kg.26_#_261_#_GDMN01030931.1
jgi|Rigmic1|897204|fgenesh1_kg.29_#_382_#_GDMN01020600.1
jgi|Rigmic1|899733|fgenesh1_kg.55_#_5_#_GDMN01016844.1
jgi|Rigmic1|907245|estExt_Genewise1Plus.C_1_t10049
jgi|Rigmic1|908357|estExt_Genewise1Plus.C_2_t10338
jgi|Rigmic1|915929|estExt_Genewise1Plus.C_210128
jgi|Rigmic1|916601|estExt_Genewise1Plus.C_260086
jgi|Rigmic1|916629|estExt_Genewise1Plus.C_260115
jgi|Rigmic1|921036|fgenesh1_pm.1_#_254
jgi|Rigmic1|924633|fgenesh1_pm.13_#_33
jgi|Rigmic1|925728|fgenesh1_pm.31_#_10
jgi|Rigmic1|930466|estExt_fgenesh1_pm.C_170014
jgi|Rigmic1|930877|estExt_fgenesh1_pm.C_230034
jgi|Rigmic1|937298|estExt_fgenesh1_pg.C_150134
jgi|Rigmic1|938578|estExt_fgenesh1_pg.C_280087
jgi|Rigmic1|941899|gm1.1220_g
jgi|Rigmic1|942476|gm1.1797_g
jgi|Rigmic1|943121|gm1.2442_g
jgi|Rigmic1|943660|gm1.2981_g
jgi|Rigmic1|945962|gm1.5283_g
jgi|Rigmic1|945964|gm1.5285_g
jgi|Rigmic1|947899|gm1.7220_g
jgi|Rigmic1|948658|gm1.7979_g
jgi|Rigmic1|949108|gm1.8429_g
jgi|Rigmic1|949164|gm1.8485_g
jgi|Rigmic1|955509|MIX2593_127314_82

## Sheet: Loss of pathogenicity lists
jgi|Rigmic1|1008845|estExt_Genemark1.C_2_t10049
jgi|Rigmic1|1008989|estExt_Genemark1.C_2_t10226
jgi|Rigmic1|1011808|estExt_Genemark1.C_7_t10256
jgi|Rigmic1|1012199|estExt_Genemark1.C_80174
jgi|Rigmic1|1012453|estExt_Genemark1.C_90028
jgi|Rigmic1|1012648|estExt_Genemark1.C_90271
jgi|Rigmic1|1014943|estExt_Genemark1.C_240004
jgi|Rigmic1|1014949|estExt_Genemark1.C_240012
jgi|Rigmic1|122388|CE122387_895
jgi|Rigmic1|137475|CE137474_619
jgi|Rigmic1|182218|CE182217_6224
jgi|Rigmic1|190570|CE190569_10918
jgi|Rigmic1|260222|CE260221_2806
jgi|Rigmic1|292804|CE292803_83
jgi|Rigmic1|324837|CE324836_3616
jgi|Rigmic1|33535|CE33534_2366
jgi|Rigmic1|385132|CE385131_228
jgi|Rigmic1|406895|CE406894_1497
jgi|Rigmic1|567204|CE567203_1387
jgi|Rigmic1|677940|CE677939_980
jgi|Rigmic1|73531|CE73530_148049
jgi|Rigmic1|825323|e_gw1.1.602.1
jgi|Rigmic1|825728|e_gw1.1.1259.1
jgi|Rigmic1|826142|e_gw1.1.1382.1
jgi|Rigmic1|826487|e_gw1.2.1410.1
jgi|Rigmic1|826953|e_gw1.2.1160.1
jgi|Rigmic1|827140|e_gw1.2.305.1
jgi|Rigmic1|827302|e_gw1.2.1547.1
jgi|Rigmic1|827497|e_gw1.3.662.1
jgi|Rigmic1|828142|e_gw1.3.567.1
jgi|Rigmic1|828235|e_gw1.4.560.1
jgi|Rigmic1|829018|e_gw1.4.747.1
jgi|Rigmic1|829850|e_gw1.5.930.1
jgi|Rigmic1|830790|e_gw1.6.1065.1
jgi|Rigmic1|831085|e_gw1.7.558.1
jgi|Rigmic1|831237|e_gw1.7.1028.1
jgi|Rigmic1|831302|e_gw1.7.479.1
jgi|Rigmic1|831621|e_gw1.8.217.1
jgi|Rigmic1|831773|e_gw1.8.845.1
jgi|Rigmic1|832214|e_gw1.9.290.1
jgi|Rigmic1|832344|e_gw1.9.450.1
jgi|Rigmic1|833748|e_gw1.11.73.1
jgi|Rigmic1|834118|e_gw1.12.667.1
jgi|Rigmic1|834689|e_gw1.14.167.1
jgi|Rigmic1|834851|e_gw1.15.163.1
jgi|Rigmic1|834856|e_gw1.15.87.1
jgi|Rigmic1|835027|e_gw1.15.369.1
jgi|Rigmic1|835058|e_gw1.15.222.1
jgi|Rigmic1|835830|e_gw1.18.309.1
jgi|Rigmic1|835890|e_gw1.18.331.1
jgi|Rigmic1|836620|e_gw1.22.283.1
jgi|Rigmic1|836661|e_gw1.23.226.1
jgi|Rigmic1|836705|e_gw1.23.41.1
jgi|Rigmic1|836857|e_gw1.23.13.1
jgi|Rigmic1|836963|e_gw1.24.136.1
jgi|Rigmic1|844015|estExt_Genewise1.C_1_t20233
jgi|Rigmic1|846665|estExt_Genewise1.C_5_t10155
jgi|Rigmic1|849938|estExt_Genewise1.C_11_t10119
jgi|Rigmic1|850307|estExt_Genewise1.C_120024
jgi|Rigmic1|852220|estExt_Genewise1.C_220038
jgi|Rigmic1|852818|estExt_Genewise1.C_260048
jgi|Rigmic1|857192|fgenesh1_pg.1_#_122
jgi|Rigmic1|859658|fgenesh1_pg.5_#_123
jgi|Rigmic1|861371|fgenesh1_pg.8_#_165
jgi|Rigmic1|861392|fgenesh1_pg.8_#_186
jgi|Rigmic1|861717|fgenesh1_pg.9_#_94
jgi|Rigmic1|861894|fgenesh1_pg.9_#_271
jgi|Rigmic1|862177|fgenesh1_pg.10_#_231
jgi|Rigmic1|862708|fgenesh1_pg.12_#_106
jgi|Rigmic1|862837|fgenesh1_pg.12_#_235
jgi|Rigmic1|863280|fgenesh1_pg.15_#_23
jgi|Rigmic1|863488|fgenesh1_pg.16_#_66
jgi|Rigmic1|863489|fgenesh1_pg.16_#_67
jgi|Rigmic1|863800|fgenesh1_pg.18_#_85
jgi|Rigmic1|864194|fgenesh1_pg.21_#_75
jgi|Rigmic1|864456|fgenesh1_pg.23_#_75
jgi|Rigmic1|864701|fgenesh1_pg.25_#_98
jgi|Rigmic1|864788|fgenesh1_pg.26_#_76
jgi|Rigmic1|866019|fgenesh1_pg.69_#_7
jgi|Rigmic1|866284|fgenesh1_pg.86_#_3
jgi|Rigmic1|868375|fgenesh1_kg.1_#_545_#_GDMN01015700.1
jgi|Rigmic1|868674|fgenesh1_kg.1_#_844_#_GDMN01031537.1
jgi|Rigmic1|868859|fgenesh1_kg.1_#_1029_#_GDMN01020868.1
jgi|Rigmic1|869010|fgenesh1_kg.1_#_1180_#_GDMN01013230.1
jgi|Rigmic1|869295|fgenesh1_kg.1_#_1465_#_GDMN01030578.1
jgi|Rigmic1|870052|fgenesh1_kg.1_#_2222_#_GDMN01013777.1
jgi|Rigmic1|870084|fgenesh1_kg.1_#_2254_#_GDMN01020249.1
jgi|Rigmic1|870767|fgenesh1_kg.2_#_655_#_GDMN01015964.1
jgi|Rigmic1|872191|fgenesh1_kg.2_#_2079_#_GDMN01028583.1
jgi|Rigmic1|876593|fgenesh1_kg.4_#_2156_#_GDMN01018292.1
jgi|Rigmic1|879792|fgenesh1_kg.6_#_1050_#_GDMN01008310.1
jgi|Rigmic1|879975|fgenesh1_kg.6_#_1233_#_GDMN01028035.1
jgi|Rigmic1|880318|fgenesh1_kg.6_#_1576_#_GDMN01032303.1
jgi|Rigmic1|882452|fgenesh1_kg.7_#_1656_#_GDMN01016980.1
jgi|Rigmic1|882918|fgenesh1_kg.8_#_399_#_GDMN01006699.1
jgi|Rigmic1|883085|fgenesh1_kg.8_#_566_#_GDMN01022315.1
jgi|Rigmic1|883086|fgenesh1_kg.8_#_567_#_GDMN01022315.1
jgi|Rigmic1|884436|fgenesh1_kg.9_#_548_#_GDMN01013283.1
jgi|Rigmic1|884988|fgenesh1_kg.9_#_1100_#_GDMN01016844.1
jgi|Rigmic1|885577|fgenesh1_kg.10_#_551_#_GDMN01032139.1
jgi|Rigmic1|885793|fgenesh1_kg.10_#_767_#_GDMN01029783.1
jgi|Rigmic1|887207|fgenesh1_kg.11_#_1075_#_GDMN01020000.1
jgi|Rigmic1|887553|fgenesh1_kg.12_#_224_#_GDMN01029323.1
jgi|Rigmic1|887641|fgenesh1_kg.12_#_312_#_GDMN01022757.1
jgi|Rigmic1|888205|fgenesh1_kg.12_#_876_#_GDMN01010771.1
jgi|Rigmic1|888778|fgenesh1_kg.13_#_413_#_GDMN01030951.1
jgi|Rigmic1|889683|fgenesh1_kg.14_#_334_#_GDMN01021807.1
jgi|Rigmic1|889958|fgenesh1_kg.14_#_609_#_GDMN01020962.1
jgi|Rigmic1|890564|fgenesh1_kg.15_#_572_#_GDMN01023772.1
jgi|Rigmic1|891260|fgenesh1_kg.17_#_60_#_GDMN01008951.1
jgi|Rigmic1|892010|fgenesh1_kg.18_#_361_#_GDMN01031068.1
jgi|Rigmic1|892025|fgenesh1_kg.18_#_376_#_GDMN01016778.1
jgi|Rigmic1|892384|fgenesh1_kg.19_#_45_#_GDMN01017677.1
jgi|Rigmic1|894869|fgenesh1_kg.23_#_390_#_GDMN01021922.1
jgi|Rigmic1|895042|fgenesh1_kg.24_#_79_#_GDMN01027257.1
jgi|Rigmic1|895112|fgenesh1_kg.24_#_149_#_GDMN01030390.1
jgi|Rigmic1|895532|fgenesh1_kg.25_#_138_#_GDMN01001831.1
jgi|Rigmic1|895932|fgenesh1_kg.26_#_116_#_GDMN01025861.1
jgi|Rigmic1|896008|fgenesh1_kg.26_#_192_#_GDMN01005361.1
jgi|Rigmic1|896077|fgenesh1_kg.26_#_261_#_GDMN01030931.1
jgi|Rigmic1|896231|fgenesh1_kg.27_#_18_#_GDMN01031621.1
jgi|Rigmic1|896866|fgenesh1_kg.29_#_44_#_GDMN01015954.1
jgi|Rigmic1|897204|fgenesh1_kg.29_#_382_#_GDMN01020600.1
jgi|Rigmic1|899733|fgenesh1_kg.55_#_5_#_GDMN01016844.1
jgi|Rigmic1|900905|fgenesh1_kg.70_#_28_#_GDMN01020962.1
jgi|Rigmic1|907245|estExt_Genewise1Plus.C_1_t10049
jgi|Rigmic1|908357|estExt_Genewise1Plus.C_2_t10338
jgi|Rigmic1|908424|estExt_Genewise1Plus.C_2_t10420
jgi|Rigmic1|909616|estExt_Genewise1Plus.C_4_t10052
jgi|Rigmic1|913058|estExt_Genewise1Plus.C_90363
jgi|Rigmic1|915929|estExt_Genewise1Plus.C_210128
jgi|Rigmic1|916601|estExt_Genewise1Plus.C_260086
jgi|Rigmic1|916629|estExt_Genewise1Plus.C_260115
jgi|Rigmic1|921036|fgenesh1_pm.1_#_254
jgi|Rigmic1|921439|fgenesh1_pm.2_#_217
jgi|Rigmic1|921543|fgenesh1_pm.2_#_321
jgi|Rigmic1|921691|fgenesh1_pm.3_#_34
jgi|Rigmic1|921793|fgenesh1_pm.3_#_136
jgi|Rigmic1|922004|fgenesh1_pm.3_#_347
jgi|Rigmic1|922796|fgenesh1_pm.6_#_36
jgi|Rigmic1|923404|fgenesh1_pm.7_#_171
jgi|Rigmic1|923690|fgenesh1_pm.8_#_107
jgi|Rigmic1|923867|fgenesh1_pm.9_#_56
jgi|Rigmic1|924049|fgenesh1_pm.10_#_89
jgi|Rigmic1|924441|fgenesh1_pm.11_#_197
jgi|Rigmic1|924456|fgenesh1_pm.11_#_212
jgi|Rigmic1|924479|fgenesh1_pm.12_#_17
jgi|Rigmic1|924633|fgenesh1_pm.13_#_33
jgi|Rigmic1|924834|fgenesh1_pm.15_#_65
jgi|Rigmic1|924888|fgenesh1_pm.16_#_51
jgi|Rigmic1|925084|fgenesh1_pm.18_#_89
jgi|Rigmic1|925100|fgenesh1_pm.19_#_11
jgi|Rigmic1|925106|fgenesh1_pm.19_#_17
jgi|Rigmic1|925160|fgenesh1_pm.20_#_28
jgi|Rigmic1|925193|fgenesh1_pm.20_#_61
jgi|Rigmic1|925201|fgenesh1_pm.21_#_1
jgi|Rigmic1|925573|fgenesh1_pm.26_#_27
jgi|Rigmic1|925728|fgenesh1_pm.31_#_10
jgi|Rigmic1|928234|estExt_fgenesh1_pm.C_40311
jgi|Rigmic1|930203|estExt_fgenesh1_pm.C_130037
jgi|Rigmic1|930466|estExt_fgenesh1_pm.C_170014
jgi|Rigmic1|930877|estExt_fgenesh1_pm.C_230034
jgi|Rigmic1|937298|estExt_fgenesh1_pg.C_150134
jgi|Rigmic1|937688|estExt_fgenesh1_pg.C_190020
jgi|Rigmic1|938451|estExt_fgenesh1_pg.C_270021
jgi|Rigmic1|938578|estExt_fgenesh1_pg.C_280087
jgi|Rigmic1|940757|gm1.78_g
jgi|Rigmic1|940827|gm1.148_g
jgi|Rigmic1|940975|gm1.296_g
jgi|Rigmic1|941094|gm1.415_g
jgi|Rigmic1|941899|gm1.1220_g
jgi|Rigmic1|942100|gm1.1421_g
jgi|Rigmic1|942192|gm1.1513_g
jgi|Rigmic1|942193|gm1.1514_g
jgi|Rigmic1|942194|gm1.1515_g
jgi|Rigmic1|942476|gm1.1797_g
jgi|Rigmic1|942853|gm1.2174_g
jgi|Rigmic1|943069|gm1.2390_g
jgi|Rigmic1|943121|gm1.2442_g
jgi|Rigmic1|943469|gm1.2790_g
jgi|Rigmic1|943660|gm1.2981_g
jgi|Rigmic1|944648|gm1.3969_g
jgi|Rigmic1|944718|gm1.4039_g
jgi|Rigmic1|945083|gm1.4404_g
jgi|Rigmic1|945962|gm1.5283_g
jgi|Rigmic1|945964|gm1.5285_g
jgi|Rigmic1|946178|gm1.5499_g
jgi|Rigmic1|946435|gm1.5756_g
jgi|Rigmic1|947009|gm1.6330_g
jgi|Rigmic1|947899|gm1.7220_g
jgi|Rigmic1|948486|gm1.7807_g
jgi|Rigmic1|948658|gm1.7979_g
jgi|Rigmic1|948821|gm1.8142_g
jgi|Rigmic1|949108|gm1.8429_g
jgi|Rigmic1|949164|gm1.8485_g
jgi|Rigmic1|949170|gm1.8491_g
jgi|Rigmic1|949950|gm1.9271_g
jgi|Rigmic1|955509|MIX2593_127314_82
jgi|Rigmic1|965891|MIX12975_423_32
jgi|Rigmic1|968755|MIX15839_6267_91
jgi|Rigmic1|998569|MIX45653_1783_43
