# Supplementary material for: Genome sequencing of Rigidoporus microporus provides insights on genes important for wood decay, latex tolerance and interspecific fungal interactions
Source: Sci Rep. 2020 Mar 23;10:5250. doi: 10.1038/s41598-020-62150-4 (PMC7089950; doi:10.1038/s41598-020-62150-4)
Supplement: Supplementary file 8 — Supplementary Table 12. [file 41598_2020_62150_MOESM8_ESM.xlsx]

## Sheet: ReducedVirulence
ProteinID	ecNum	definition	catalyticActivity	cofactors	associatedDiseases	pathway	pathway_class	pathway_type	iprId	iprDesc	domainDb	domainId	domainDesc
73531	3.5.1.41	Chitin deacetylase.	Chitin + H(2)O = chitosan + acetate.	\N	\N	Aminosugars metabolism	Metabolism of Complex Carbohydrates	METABOLIC	IPR002509/IPR002509/IPR011330	Polysaccharide deacetylase/Polysaccharide deacetylase/Glycoside hydrolase/deacetylase, beta/alpha-barrel	HMMPfam/ProSiteProfiles/SUPERFAMILY	PF01522/PS51677/SSF88713	Polysaccharide deacetylase/NodB homology domain profile./\N
182218	NA	NA	NA	NA	NA	NA	NA	NA	IPR001680/\N/IPR020472/IPR019775/IPR001680/IPR017986/IPR001680/IPR017986/IPR027417	WD40 repeat/\N/G-protein beta WD-40 repeat/WD40 repeat, conserved site/WD40 repeat/WD40-repeat-containing domain/WD40 repeat/WD40-repeat-containing domain/P-loop containing nucleoside triphosphate hydrolase	HMMPfam/HMMPfam/PRINTS/ProSitePatterns/ProSiteProfiles/ProSiteProfiles/SMART/SUPERFAMILY/SUPERFAMILY	PF00400/PF05729/PR00320/PS00678/PS50082/PS50294/SM00320/SSF50978/SSF52540	WD domain, G-beta repeat/NACHT domain/G protein beta WD-40 repeat signature/Trp-Asp (WD) repeats signature./Trp-Asp (WD) repeats profile./Trp-Asp (WD) repeats circular profile./WD40 repeats/\N/\N
825323	NA	NA	NA	NA	NA	NA	NA	NA	IPR001128/IPR002401/IPR017972/IPR001128	Cytochrome P450/Cytochrome P450, E-class, group I/Cytochrome P450, conserved site/Cytochrome P450	HMMPfam/PRINTS/ProSitePatterns/SUPERFAMILY	PF00067/PR00463/PS00086/SSF48264	Cytochrome P450/E-class P450 group I signature/Cytochrome P450 cysteine heme-iron ligand signature./\N
825728	3.2.1.67	Galacturan 1,4-alpha-galacturonidase.	{(1,4)-alpha-D-galacturonide}(N) + H(2)O = {(1,4)-alpha-D- galacturonide}(N-1) + D-galacturonate.	\N	\N	Starch and sucrose metabolism	Metabolism of Complex Carbohydrates	METABOLIC	IPR000743/IPR000743/IPR006626/IPR011050	Glycoside hydrolase, family 28/Glycoside hydrolase, family 28/Parallel beta-helix repeat/Pectin lyase fold/virulence factor	HMMPfam/ProSitePatterns/SMART/SUPERFAMILY	PF00295/PS00502/SM00710/SSF51126	Glycosyl hydrolases family 28/Polygalacturonase active site./Parallel beta-helix repeats/\N
826953	3.1.1.3	Triacylglycerol lipase.	Triacylglycerol + H(2)O = diacylglycerol + a fatty acid anion.	\N	Hepatic lipase deficiency; MIM:151670. Congenital lipase deficiency; MIM:246600. Wolman disease; MIM:278000.	Glycerolipid metabolism	Metabolism of Complex Lipids	METABOLIC	IPR002921/IPR029058	Fungal lipase-like domain/Alpha/Beta hydrolase fold	HMMPfam/SUPERFAMILY	PF01764/SSF53474	Lipase (class 3)/\N
828667	3.2.1.3	Glucan 1,4-alpha-glucosidase.	Hydrolysis of terminal 1,4-linked alpha-D-glucose residues successively from non-reducing ends of the chains with release of beta-D-glucose.	\N	\N	Starch and sucrose metabolism	Metabolism of Complex Carbohydrates	METABOLIC	IPR002044/IPR011613/IPR008291/IPR000165/IPR000165/IPR002044/IPR002044/IPR008928/IPR013784	Carbohydrate binding module family 20/Glycoside hydrolase family 15/Glucoamylase, starch-binding/Glucoamylase/Glucoamylase/Carbohydrate binding module family 20/Carbohydrate binding module family 20/Six-hairpin glycosidase-like/Carbohydrate-binding-like fold	HMMPfam/HMMPfam/PIRSF/PRINTS/ProSitePatterns/ProSiteProfiles/SMART/SUPERFAMILY/SUPERFAMILY	PF00686/PF00723/PIRSF001031/PR00736/PS00820/PS51166/SM01065/SSF48208/SSF49452	Starch binding domain/Glycosyl hydrolases family 15/\N/Glycosyl hydrolase family 15 signature/Glucoamylase active site region signature./CBM20 (carbohydrate binding type-20) domain profile./Starch binding domain/\N/\N
829850	3.4.24.-	Metalloendopeptidases.	\N	\N	\N	\N	\N	\N	IPR003959/IPR000642/IPR011546/IPR003960/IPR003593/\N/IPR027417/IPR005936	ATPase, AAA-type, core/Peptidase M41/Peptidase M41, FtsH extracellular/ATPase, AAA-type, conserved site/AAA+ ATPase domain/\N/P-loop containing nucleoside triphosphate hydrolase/Peptidase, FtsH	HMMPfam/HMMPfam/HMMPfam/ProSitePatterns/SMART/SUPERFAMILY/SUPERFAMILY/TIGRFAM	PF00004/PF01434/PF06480/PS00674/SM00382/SSF140990/SSF52540/TIGR01241	ATPase family associated with various cellular activities (AAA)/Peptidase family M41/FtsH Extracellular/AAA-protein family signature./ATPases associated with a variety of cellular activities/\N/\N/FtsH_fam: ATP-dependent metallopeptidase HflB
831302	3.2.1.20/3.2.1.20	Alpha-glucosidase./Alpha-glucosidase.	Hydrolysis of terminal, non-reducing 1,4-linked D-glucose residues with release of D-glucose./Hydrolysis of terminal, non-reducing 1,4-linked D-glucose residues with release of D-glucose.	\N/\N	Glycogen storage disease II; MIM:232300./Glycogen storage disease II; MIM:232300.	Galactose metabolism/Starch and sucrose metabolism	Carbohydrate Metabolism/Metabolism of Complex Carbohydrates	METABOLIC/METABOLIC	IPR000322/IPR025887/\N/IPR017853/IPR011013	Glycoside hydrolase family 31/Glycoside hydrolase family 31, N-terminal domain/\N/Glycoside hydrolase superfamily/Galactose mutarotase-like domain	HMMPfam/HMMPfam/SUPERFAMILY/SUPERFAMILY/SUPERFAMILY	PF01055/PF13802/SSF51011/SSF51445/SSF74650	Glycosyl hydrolases family 31/Galactose mutarotase-like/\N/\N/\N
831773	1.14.14.1/1.14.14.1/1.14.14.1	Unspecific monooxygenase./Unspecific monooxygenase./Unspecific monooxygenase.	RH + reduced flavoprotein + O(2) = ROH + oxidized flavoprotein + H(2)O./RH + reduced flavoprotein + O(2) = ROH + oxidized flavoprotein + H(2)O./RH + reduced flavoprotein + O(2) = ROH + oxidized flavoprotein + H(2)O.	Heme-thiolate./Heme-thiolate./Heme-thiolate.	\N/\N/\N	Tryptophan metabolism/Fatty acid metabolism/gamma-Hexachlorocyclohexane degradation	Amino Acid Metabolism/Lipid Metabolism/Biodegradation of Xenobiotics	METABOLIC/METABOLIC/METABOLIC	IPR001128/IPR001128/IPR002401/IPR001128	Cytochrome P450/Cytochrome P450/Cytochrome P450, E-class, group I/Cytochrome P450	HMMPfam/PRINTS/PRINTS/SUPERFAMILY	PF00067/PR00385/PR00463/SSF48264	Cytochrome P450/P450 superfamily signature/E-class P450 group I signature/\N
832214	NA	NA	NA	NA	NA	NA	NA	NA	IPR000743/IPR011050	Glycoside hydrolase, family 28/Pectin lyase fold/virulence factor	HMMPfam/SUPERFAMILY	PF00295/SSF51126	Glycosyl hydrolases family 28/\N
832344	NA	NA	NA	NA	NA	NA	NA	NA	IPR000743/IPR011050	Glycoside hydrolase, family 28/Pectin lyase fold/virulence factor	HMMPfam/SUPERFAMILY	PF00295/SSF51126	Glycosyl hydrolases family 28/\N
834118	NA	NA	NA	NA	NA	NA	NA	NA	IPR001128/IPR002401/IPR001128	Cytochrome P450/Cytochrome P450, E-class, group I/Cytochrome P450	HMMPfam/PRINTS/SUPERFAMILY	PF00067/PR00463/SSF48264	Cytochrome P450/E-class P450 group I signature/\N
834851	NA	NA	NA	NA	NA	NA	NA	NA	IPR001128/IPR001128/IPR002401/IPR017972/IPR001128	Cytochrome P450/Cytochrome P450/Cytochrome P450, E-class, group I/Cytochrome P450, conserved site/Cytochrome P450	HMMPfam/PRINTS/PRINTS/ProSitePatterns/SUPERFAMILY	PF00067/PR00385/PR00463/PS00086/SSF48264	Cytochrome P450/P450 superfamily signature/E-class P450 group I signature/Cytochrome P450 cysteine heme-iron ligand signature./\N
834856	NA	NA	NA	NA	NA	NA	NA	NA	IPR001128/IPR002401/IPR017972/IPR001128	Cytochrome P450/Cytochrome P450, E-class, group I/Cytochrome P450, conserved site/Cytochrome P450	HMMPfam/PRINTS/ProSitePatterns/SUPERFAMILY	PF00067/PR00463/PS00086/SSF48264	Cytochrome P450/E-class P450 group I signature/Cytochrome P450 cysteine heme-iron ligand signature./\N
835830	NA	NA	NA	NA	NA	NA	NA	NA	IPR001128/IPR001128/IPR002401/IPR017972/IPR001128	Cytochrome P450/Cytochrome P450/Cytochrome P450, E-class, group I/Cytochrome P450, conserved site/Cytochrome P450	HMMPfam/PRINTS/PRINTS/ProSitePatterns/SUPERFAMILY	PF00067/PR00385/PR00463/PS00086/SSF48264	Cytochrome P450/P450 superfamily signature/E-class P450 group I signature/Cytochrome P450 cysteine heme-iron ligand signature./\N
836661	3.2.1.67	Galacturan 1,4-alpha-galacturonidase.	{(1,4)-alpha-D-galacturonide}(N) + H(2)O = {(1,4)-alpha-D- galacturonide}(N-1) + D-galacturonate.	\N	\N	Starch and sucrose metabolism	Metabolism of Complex Carbohydrates	METABOLIC	IPR000743/IPR000743/IPR006626/IPR011050	Glycoside hydrolase, family 28/Glycoside hydrolase, family 28/Parallel beta-helix repeat/Pectin lyase fold/virulence factor	HMMPfam/ProSitePatterns/SMART/SUPERFAMILY	PF00295/PS00502/SM00710/SSF51126	Glycosyl hydrolases family 28/Polygalacturonase active site./Parallel beta-helix repeats/\N
836705	3.2.1.84	Glucan 1,3-alpha-glucosidase.	Hydrolysis of terminal 1,3-alpha-D-glucosidic links in 1,3-alpha-D- glucans.	\N	\N	\N	\N	\N	IPR000322/IPR025887/\N/IPR017853/IPR011013	Glycoside hydrolase family 31/Glycoside hydrolase family 31, N-terminal domain/\N/Glycoside hydrolase superfamily/Galactose mutarotase-like domain	HMMPfam/HMMPfam/SUPERFAMILY/SUPERFAMILY/SUPERFAMILY	PF01055/PF13802/SSF51011/SSF51445/SSF74650	Glycosyl hydrolases family 31/Galactose mutarotase-like/\N/\N/\N
836857	1.14.14.1/1.14.14.1/1.14.14.1	Unspecific monooxygenase./Unspecific monooxygenase./Unspecific monooxygenase.	RH + reduced flavoprotein + O(2) = ROH + oxidized flavoprotein + H(2)O./RH + reduced flavoprotein + O(2) = ROH + oxidized flavoprotein + H(2)O./RH + reduced flavoprotein + O(2) = ROH + oxidized flavoprotein + H(2)O.	Heme-thiolate./Heme-thiolate./Heme-thiolate.	\N/\N/\N	Tryptophan metabolism/Fatty acid metabolism/gamma-Hexachlorocyclohexane degradation	Amino Acid Metabolism/Lipid Metabolism/Biodegradation of Xenobiotics	METABOLIC/METABOLIC/METABOLIC	IPR001128/IPR001128/IPR002401/IPR001128	Cytochrome P450/Cytochrome P450/Cytochrome P450, E-class, group I/Cytochrome P450	HMMPfam/PRINTS/PRINTS/SUPERFAMILY	PF00067/PR00385/PR00463/SSF48264	Cytochrome P450/P450 superfamily signature/E-class P450 group I signature/\N
852818	NA	NA	NA	NA	NA	NA	NA	NA	IPR001128/IPR001128/IPR002401/IPR017972/IPR001128	Cytochrome P450/Cytochrome P450/Cytochrome P450, E-class, group I/Cytochrome P450, conserved site/Cytochrome P450	HMMPfam/PRINTS/PRINTS/ProSitePatterns/SUPERFAMILY	PF00067/PR00385/PR00463/PS00086/SSF48264	Cytochrome P450/P450 superfamily signature/E-class P450 group I signature/Cytochrome P450 cysteine heme-iron ligand signature./\N
859658	3.2.1.67	Galacturan 1,4-alpha-galacturonidase.	{(1,4)-alpha-D-galacturonide}(N) + H(2)O = {(1,4)-alpha-D- galacturonide}(N-1) + D-galacturonate.	\N	\N	Starch and sucrose metabolism	Metabolism of Complex Carbohydrates	METABOLIC	IPR000743/IPR000743/IPR011050	Glycoside hydrolase, family 28/Glycoside hydrolase, family 28/Pectin lyase fold/virulence factor	HMMPfam/ProSitePatterns/SUPERFAMILY	PF00295/PS00502/SSF51126	Glycosyl hydrolases family 28/Polygalacturonase active site./\N
861717	NA	NA	NA	NA	NA	NA	NA	NA	IPR024338	Stretch-activated cation channel Mid1	HMMPfam	PF12929	Stretch-activated Ca2+-permeable channel component
861894	NA	NA	NA	NA	NA	NA	NA	NA	IPR000743/IPR011050	Glycoside hydrolase, family 28/Pectin lyase fold/virulence factor	HMMPfam/SUPERFAMILY	PF00295/SSF51126	Glycosyl hydrolases family 28/\N
863280	3.5.1.41	Chitin deacetylase.	Chitin + H(2)O = chitosan + acetate.	\N	\N	Aminosugars metabolism	Metabolism of Complex Carbohydrates	METABOLIC	IPR002509/IPR002509/IPR011330	Polysaccharide deacetylase/Polysaccharide deacetylase/Glycoside hydrolase/deacetylase, beta/alpha-barrel	HMMPfam/ProSiteProfiles/SUPERFAMILY	PF01522/PS51677/SSF88713	Polysaccharide deacetylase/NodB homology domain profile./\N
863450	NA	NA	NA	NA	NA	NA	NA	NA	IPR003959/IPR014851/IPR003960/IPR003593/IPR014851/IPR027417	ATPase, AAA-type, core/BCS1, N-terminal/ATPase, AAA-type, conserved site/AAA+ ATPase domain/BCS1, N-terminal/P-loop containing nucleoside triphosphate hydrolase	HMMPfam/HMMPfam/ProSitePatterns/SMART/SMART/SUPERFAMILY	PF00004/PF08740/PS00674/SM00382/SM01024/SSF52540	ATPase family associated with various cellular activities (AAA)/BCS1 N terminal/AAA-protein family signature./ATPases associated with a variety of cellular activities/\N/\N
864456	1.14.14.1/1.14.14.1/1.14.14.1	Unspecific monooxygenase./Unspecific monooxygenase./Unspecific monooxygenase.	RH + reduced flavoprotein + O(2) = ROH + oxidized flavoprotein + H(2)O./RH + reduced flavoprotein + O(2) = ROH + oxidized flavoprotein + H(2)O./RH + reduced flavoprotein + O(2) = ROH + oxidized flavoprotein + H(2)O.	Heme-thiolate./Heme-thiolate./Heme-thiolate.	\N/\N/\N	Tryptophan metabolism/Fatty acid metabolism/gamma-Hexachlorocyclohexane degradation	Amino Acid Metabolism/Lipid Metabolism/Biodegradation of Xenobiotics	METABOLIC/METABOLIC/METABOLIC	IPR001128/IPR001128/IPR002403/IPR001128	Cytochrome P450/Cytochrome P450/Cytochrome P450, E-class, group IV/Cytochrome P450	HMMPfam/PRINTS/PRINTS/SUPERFAMILY	PF00067/PR00385/PR00465/SSF48264	Cytochrome P450/P450 superfamily signature/E-class P450 group IV signature/\N
864788	NA	NA	NA	NA	NA	NA	NA	NA	IPR001128/IPR002403/IPR017972/IPR001128	Cytochrome P450/Cytochrome P450, E-class, group IV/Cytochrome P450, conserved site/Cytochrome P450	HMMPfam/PRINTS/ProSitePatterns/SUPERFAMILY	PF00067/PR00465/PS00086/SSF48264	Cytochrome P450/E-class P450 group IV signature/Cytochrome P450 cysteine heme-iron ligand signature./\N
868674	3.4.23.34	Cathepsin E.	Similar to cathepsin D, but slightly broader specificity.	\N	\N	\N	\N	\N	IPR001461/IPR001461/IPR021109	Aspartic peptidase/Aspartic peptidase/Aspartic peptidase domain	HMMPfam/PRINTS/SUPERFAMILY	PF00026/PR00792/SSF50630	Eukaryotic aspartyl protease/Pepsin (A1) aspartic protease family signature/\N
870084	1.14.-.-/1.14.-.-/1.14.-.-/1.14.-.-	Acting on paired donors, with incorporation or reduction of/Acting on paired donors, with incorporation or reduction of/Acting on paired donors, with incorporation or reduction of/Acting on paired donors, with incorporation or reduction of	\N/\N/\N/\N	\N/\N/\N/\N	\N/\N/\N/\N	gamma-Hexachlorocyclohexane degradation/Ascorbate and aldarate metabolism/Flavonoids, stilbene and lignin biosynthesis/Fluorene degradation	Biodegradation of Xenobiotics/Carbohydrate Metabolism/Biosynthesis of Secondary Metabolites/Biodegradation of Xenobiotics	METABOLIC/METABOLIC/METABOLIC/METABOLIC	IPR001128/IPR001128/IPR002401/IPR001128	Cytochrome P450/Cytochrome P450/Cytochrome P450, E-class, group I/Cytochrome P450	HMMPfam/PRINTS/PRINTS/SUPERFAMILY	PF00067/PR00385/PR00463/SSF48264	Cytochrome P450/P450 superfamily signature/E-class P450 group I signature/\N
871062	3.2.1.21/3.2.1.21/3.2.1.21	Beta-glucosidase./Beta-glucosidase./Beta-glucosidase.	Hydrolysis of terminal, non-reducing beta-D-glucose residues with release of beta-D-glucose./Hydrolysis of terminal, non-reducing beta-D-glucose residues with release of beta-D-glucose./Hydrolysis of terminal, non-reducing beta-D-glucose residues with release of beta-D-glucose.	\N/\N/\N	\N/\N/\N	Starch and sucrose metabolism/Cyanoamino acid metabolism/Flavonoids, stilbene and lignin biosynthesis	Metabolism of Complex Carbohydrates/Metabolism of Other Amino Acids/Biosynthesis of Secondary Metabolites	METABOLIC/METABOLIC/METABOLIC	IPR001764/IPR002772/IPR026891/IPR001764/IPR017853/IPR002772	Glycoside hydrolase, family 3, N-terminal/Glycoside hydrolase family 3 C-terminal domain/Fibronectin type III-like domain/Glycoside hydrolase, family 3, N-terminal/Glycoside hydrolase superfamily/Glycoside hydrolase family 3 C-terminal domain	HMMPfam/HMMPfam/HMMPfam/PRINTS/SUPERFAMILY/SUPERFAMILY	PF00933/PF01915/PF14310/PR00133/SSF51445/SSF52279	Glycosyl hydrolase family 3 N terminal domain/Glycosyl hydrolase family 3 C-terminal domain/Fibronectin type III-like domain/Glycosyl hydrolase family 3 signature/\N/\N
876770	3.2.1.21/3.2.1.21/3.2.1.21	Beta-glucosidase./Beta-glucosidase./Beta-glucosidase.	Hydrolysis of terminal, non-reducing beta-D-glucose residues with release of beta-D-glucose./Hydrolysis of terminal, non-reducing beta-D-glucose residues with release of beta-D-glucose./Hydrolysis of terminal, non-reducing beta-D-glucose residues with release of beta-D-glucose.	\N/\N/\N	\N/\N/\N	Starch and sucrose metabolism/Cyanoamino acid metabolism/Flavonoids, stilbene and lignin biosynthesis	Metabolism of Complex Carbohydrates/Metabolism of Other Amino Acids/Biosynthesis of Secondary Metabolites	METABOLIC/METABOLIC/METABOLIC	IPR000254/IPR001764/IPR002772/IPR001764/IPR000254/IPR000254/IPR000254/IPR017853/IPR002772/IPR000254	Cellulose-binding domain, fungal/Glycoside hydrolase, family 3, N-terminal/Glycoside hydrolase family 3 C-terminal domain/Glycoside hydrolase, family 3, N-terminal/Cellulose-binding domain, fungal/Cellulose-binding domain, fungal/Cellulose-binding domain, fungal/Glycoside hydrolase superfamily/Glycoside hydrolase family 3 C-terminal domain/Cellulose-binding domain, fungal	HMMPfam/HMMPfam/HMMPfam/PRINTS/ProSitePatterns/ProSiteProfiles/SMART/SUPERFAMILY/SUPERFAMILY/SUPERFAMILY	PF00734/PF00933/PF01915/PR00133/PS00562/PS51164/SM00236/SSF51445/SSF52279/SSF57180	Fungal cellulose binding domain/Glycosyl hydrolase family 3 N terminal domain/Glycosyl hydrolase family 3 C-terminal domain/Glycosyl hydrolase family 3 signature/CBM1 (carbohydrate binding type-1) domain signature./CBM1 (carbohydrate binding type-1) domain profile./Fungal-type cellulose-binding domain/\N/\N/\N
877884	NA	NA	NA	NA	NA	NA	NA	NA	IPR011992/IPR018247/IPR002048/IPR002048/\N	EF-hand domain pair/EF-Hand 1, calcium-binding site/EF-hand domain/EF-hand domain/\N	HMMPfam/ProSitePatterns/ProSiteProfiles/SMART/SUPERFAMILY	PF13499/PS00018/PS50222/SM00054/SSF47473	EF-hand domain pair/EF-hand calcium-binding domain./EF-hand calcium-binding domain profile./EF-hand, calcium binding motif/\N
880318	3.4.23.25	Saccharopepsin.	Hydrolysis of proteins with broad specificity for peptide bonds. Cleaves -Leu-Leu-|-Val-Tyr- bond in a synthetic substrate. Does not act on esters of Tyr or Arg.	\N	\N	\N	\N	\N	IPR001461/IPR001461/IPR001969/IPR021109	Aspartic peptidase/Aspartic peptidase/Aspartic peptidase, active site/Aspartic peptidase domain	HMMPfam/PRINTS/ProSitePatterns/SUPERFAMILY	PF00026/PR00792/PS00141/SSF50630	Eukaryotic aspartyl protease/Pepsin (A1) aspartic protease family signature/Eukaryotic and viral aspartyl proteases active site./\N
882624	2.6.-.-	Transferring nitrogenous groups.	\N	\N	\N	\N	\N	\N	IPR001096/IPR001096	Peptidase C13, legumain/Peptidase C13, legumain	HMMPfam/PRINTS	PF01650/PR00776	Peptidase C13 family/Hemoglobinase (C13) cysteine protease signature
884436	1.1.3.9	Galactose oxidase.	D-galactose + O(2) = D-galacto-hexodialose + H(2)O(2).	Copper.	\N	Galactose metabolism	Carbohydrate Metabolism	METABOLIC	IPR002889/IPR009880/IPR015202/IPR002889/IPR013994/IPR011043/IPR014756	Carbohydrate-binding WSC/Glyoxal oxidase, N-terminal/Domain of unknown function DUF1929/Carbohydrate-binding WSC/Carbohydrate-binding WSC, subgroup/Galactose oxidase/kelch, beta-propeller/Immunoglobulin E-set	HMMPfam/HMMPfam/HMMPfam/ProSiteProfiles/SMART/SUPERFAMILY/SUPERFAMILY	PF01822/PF07250/PF09118/PS51212/SM00321/SSF50965/SSF81296	WSC domain/Glyoxal oxidase N-terminus/Domain of unknown function (DUF1929)/WSC domain profile./present in yeast cell wall integrity and stress response component proteins/\N/\N
884988	3.4.23.25	Saccharopepsin.	Hydrolysis of proteins with broad specificity for peptide bonds. Cleaves -Leu-Leu-|-Val-Tyr- bond in a synthetic substrate. Does not act on esters of Tyr or Arg.	\N	\N	\N	\N	\N	IPR001461/IPR001461/IPR001969/IPR021109	Aspartic peptidase/Aspartic peptidase/Aspartic peptidase, active site/Aspartic peptidase domain	HMMPfam/PRINTS/ProSitePatterns/SUPERFAMILY	PF00026/PR00792/PS00141/SSF50630	Eukaryotic aspartyl protease/Pepsin (A1) aspartic protease family signature/Eukaryotic and viral aspartyl proteases active site./\N
890564	NA	NA	NA	NA	NA	NA	NA	NA	IPR001128/IPR002401/IPR001128	Cytochrome P450/Cytochrome P450, E-class, group I/Cytochrome P450	HMMPfam/PRINTS/SUPERFAMILY	PF00067/PR00463/SSF48264	Cytochrome P450/E-class P450 group I signature/\N
891260	1.14.14.1/1.14.14.1/1.14.14.1	Unspecific monooxygenase./Unspecific monooxygenase./Unspecific monooxygenase.	RH + reduced flavoprotein + O(2) = ROH + oxidized flavoprotein + H(2)O./RH + reduced flavoprotein + O(2) = ROH + oxidized flavoprotein + H(2)O./RH + reduced flavoprotein + O(2) = ROH + oxidized flavoprotein + H(2)O.	Heme-thiolate./Heme-thiolate./Heme-thiolate.	\N/\N/\N	Tryptophan metabolism/Fatty acid metabolism/gamma-Hexachlorocyclohexane degradation	Amino Acid Metabolism/Lipid Metabolism/Biodegradation of Xenobiotics	METABOLIC/METABOLIC/METABOLIC	IPR001128/IPR002401/IPR001128	Cytochrome P450/Cytochrome P450, E-class, group I/Cytochrome P450	HMMPfam/PRINTS/SUPERFAMILY	PF00067/PR00463/SSF48264	Cytochrome P450/E-class P450 group I signature/\N
895112	NA	NA	NA	NA	NA	NA	NA	NA	IPR001128/IPR002403/IPR017972/IPR001128	Cytochrome P450/Cytochrome P450, E-class, group IV/Cytochrome P450, conserved site/Cytochrome P450	HMMPfam/PRINTS/ProSitePatterns/SUPERFAMILY	PF00067/PR00465/PS00086/SSF48264	Cytochrome P450/E-class P450 group IV signature/Cytochrome P450 cysteine heme-iron ligand signature./\N
895160	3.2.1.21/3.2.1.21/3.2.1.21	Beta-glucosidase./Beta-glucosidase./Beta-glucosidase.	Hydrolysis of terminal, non-reducing beta-D-glucose residues with release of beta-D-glucose./Hydrolysis of terminal, non-reducing beta-D-glucose residues with release of beta-D-glucose./Hydrolysis of terminal, non-reducing beta-D-glucose residues with release of beta-D-glucose.	\N/\N/\N	\N/\N/\N	Starch and sucrose metabolism/Cyanoamino acid metabolism/Flavonoids, stilbene and lignin biosynthesis	Metabolism of Complex Carbohydrates/Metabolism of Other Amino Acids/Biosynthesis of Secondary Metabolites	METABOLIC/METABOLIC/METABOLIC	IPR001764/IPR002772/IPR026891/IPR001764/IPR019800/IPR017853/IPR002772	Glycoside hydrolase, family 3, N-terminal/Glycoside hydrolase family 3 C-terminal domain/Fibronectin type III-like domain/Glycoside hydrolase, family 3, N-terminal/Glycoside hydrolase, family 3, active site/Glycoside hydrolase superfamily/Glycoside hydrolase family 3 C-terminal domain	HMMPfam/HMMPfam/HMMPfam/PRINTS/ProSitePatterns/SUPERFAMILY/SUPERFAMILY	PF00933/PF01915/PF14310/PR00133/PS00775/SSF51445/SSF52279	Glycosyl hydrolase family 3 N terminal domain/Glycosyl hydrolase family 3 C-terminal domain/Fibronectin type III-like domain/Glycosyl hydrolase family 3 signature/Glycosyl hydrolases family 3 active site./\N/\N
895932	NA	NA	NA	NA	NA	NA	NA	NA	IPR001128/IPR001128/IPR002401/IPR017972/IPR001128	Cytochrome P450/Cytochrome P450/Cytochrome P450, E-class, group I/Cytochrome P450, conserved site/Cytochrome P450	HMMPfam/PRINTS/PRINTS/ProSitePatterns/SUPERFAMILY	PF00067/PR00385/PR00463/PS00086/SSF48264	Cytochrome P450/P450 superfamily signature/E-class P450 group I signature/Cytochrome P450 cysteine heme-iron ligand signature./\N
896008	NA	NA	NA	NA	NA	NA	NA	NA	IPR001128/IPR002401/IPR017972/IPR001128	Cytochrome P450/Cytochrome P450, E-class, group I/Cytochrome P450, conserved site/Cytochrome P450	HMMPfam/PRINTS/ProSitePatterns/SUPERFAMILY	PF00067/PR00463/PS00086/SSF48264	Cytochrome P450/E-class P450 group I signature/Cytochrome P450 cysteine heme-iron ligand signature./\N
896077	NA	NA	NA	NA	NA	NA	NA	NA	IPR001128/IPR001128/IPR002401/IPR017972/IPR001128	Cytochrome P450/Cytochrome P450/Cytochrome P450, E-class, group I/Cytochrome P450, conserved site/Cytochrome P450	HMMPfam/PRINTS/PRINTS/ProSitePatterns/SUPERFAMILY	PF00067/PR00385/PR00463/PS00086/SSF48264	Cytochrome P450/P450 superfamily signature/E-class P450 group I signature/Cytochrome P450 cysteine heme-iron ligand signature./\N
897204	3.2.1.59	Glucan endo-1,3-alpha-glucosidase.	Endohydrolysis of 1,3-alpha-D-glucosidic linkages in isolichenin, pseudonigeran and nigeran.	\N	\N	\N	\N	\N	IPR002889/IPR009880/IPR015202/IPR002889/IPR013994/IPR011043/IPR014756	Carbohydrate-binding WSC/Glyoxal oxidase, N-terminal/Domain of unknown function DUF1929/Carbohydrate-binding WSC/Carbohydrate-binding WSC, subgroup/Galactose oxidase/kelch, beta-propeller/Immunoglobulin E-set	HMMPfam/HMMPfam/HMMPfam/ProSiteProfiles/SMART/SUPERFAMILY/SUPERFAMILY	PF01822/PF07250/PF09118/PS51212/SM00321/SSF50965/SSF81296	WSC domain/Glyoxal oxidase N-terminus/Domain of unknown function (DUF1929)/WSC domain profile./present in yeast cell wall integrity and stress response component proteins/\N/\N
899733	3.4.23.25	Saccharopepsin.	Hydrolysis of proteins with broad specificity for peptide bonds. Cleaves -Leu-Leu-|-Val-Tyr- bond in a synthetic substrate. Does not act on esters of Tyr or Arg.	\N	\N	\N	\N	\N	IPR001461	Aspartic peptidase	HMMPfam	PF00026	Eukaryotic aspartyl protease
907245	NA	NA	NA	NA	NA	NA	NA	NA	IPR001128/IPR002401/IPR017972/IPR001128	Cytochrome P450/Cytochrome P450, E-class, group I/Cytochrome P450, conserved site/Cytochrome P450	HMMPfam/PRINTS/ProSitePatterns/SUPERFAMILY	PF00067/PR00463/PS00086/SSF48264	Cytochrome P450/E-class P450 group I signature/Cytochrome P450 cysteine heme-iron ligand signature./\N
908357	NA	NA	NA	NA	NA	NA	NA	NA	IPR001623/IPR001305/IPR002939/IPR001623/IPR018253/IPR001623/IPR001305/IPR001623/IPR001623/IPR008971/IPR001305	DnaJ domain/Heat shock protein DnaJ, cysteine-rich domain/Chaperone DnaJ, C-terminal/DnaJ domain/DnaJ domain, conserved site/DnaJ domain/Heat shock protein DnaJ, cysteine-rich domain/DnaJ domain/DnaJ domain/HSP40/DnaJ peptide-binding/Heat shock protein DnaJ, cysteine-rich domain	HMMPfam/HMMPfam/HMMPfam/PRINTS/ProSitePatterns/ProSiteProfiles/ProSiteProfiles/SMART/SUPERFAMILY/SUPERFAMILY/SUPERFAMILY	PF00226/PF00684/PF01556/PR00625/PS00636/PS50076/PS51188/SM00271/SSF46565/SSF49493/SSF57938	DnaJ domain/DnaJ central domain/DnaJ C terminal domain/DnaJ domain signature/Nt-dnaJ domain signature./dnaJ domain profile./Zinc finger CR-type profile./DnaJ molecular chaperone homology domain/\N/\N/\N
915929	NA	NA	NA	NA	NA	NA	NA	NA	IPR001623/IPR019734/\N/IPR001623/IPR019734/IPR001623/IPR013026/IPR019734/IPR001623/IPR001623/\N	DnaJ domain/Tetratricopeptide repeat/\N/DnaJ domain/Tetratricopeptide repeat/DnaJ domain/Tetratricopeptide repeat-containing domain/Tetratricopeptide repeat/DnaJ domain/DnaJ domain/\N	HMMPfam/HMMPfam/HMMPfam/PRINTS/ProSiteProfiles/ProSiteProfiles/ProSiteProfiles/SMART/SMART/SUPERFAMILY/SUPERFAMILY	PF00226/PF13174/PF13414/PR00625/PS50005/PS50076/PS50293/SM00028/SM00271/SSF46565/SSF48452	DnaJ domain/Tetratricopeptide repeat/TPR repeat/DnaJ domain signature/TPR repeat profile./dnaJ domain profile./TPR repeat region circular profile./Tetratricopeptide repeats/DnaJ molecular chaperone homology domain/\N/\N
916601	NA	NA	NA	NA	NA	NA	NA	NA	IPR001128/IPR001128/IPR002401/IPR017972/IPR001128	Cytochrome P450/Cytochrome P450/Cytochrome P450, E-class, group I/Cytochrome P450, conserved site/Cytochrome P450	HMMPfam/PRINTS/PRINTS/ProSitePatterns/SUPERFAMILY	PF00067/PR00385/PR00463/PS00086/SSF48264	Cytochrome P450/P450 superfamily signature/E-class P450 group I signature/Cytochrome P450 cysteine heme-iron ligand signature./\N
916629	NA	NA	NA	NA	NA	NA	NA	NA	IPR001128/IPR002401/IPR017972/IPR001128	Cytochrome P450/Cytochrome P450, E-class, group I/Cytochrome P450, conserved site/Cytochrome P450	HMMPfam/PRINTS/ProSitePatterns/SUPERFAMILY	PF00067/PR00463/PS00086/SSF48264	Cytochrome P450/E-class P450 group I signature/Cytochrome P450 cysteine heme-iron ligand signature./\N
921036	1.14.14.1/1.14.14.1/1.14.14.1	Unspecific monooxygenase./Unspecific monooxygenase./Unspecific monooxygenase.	RH + reduced flavoprotein + O(2) = ROH + oxidized flavoprotein + H(2)O./RH + reduced flavoprotein + O(2) = ROH + oxidized flavoprotein + H(2)O./RH + reduced flavoprotein + O(2) = ROH + oxidized flavoprotein + H(2)O.	Heme-thiolate./Heme-thiolate./Heme-thiolate.	\N/\N/\N	Tryptophan metabolism/Fatty acid metabolism/gamma-Hexachlorocyclohexane degradation	Amino Acid Metabolism/Lipid Metabolism/Biodegradation of Xenobiotics	METABOLIC/METABOLIC/METABOLIC	IPR001128/IPR001128/IPR002401/IPR017972/IPR001128	Cytochrome P450/Cytochrome P450/Cytochrome P450, E-class, group I/Cytochrome P450, conserved site/Cytochrome P450	HMMPfam/PRINTS/PRINTS/ProSitePatterns/SUPERFAMILY	PF00067/PR00385/PR00463/PS00086/SSF48264	Cytochrome P450/P450 superfamily signature/E-class P450 group I signature/Cytochrome P450 cysteine heme-iron ligand signature./\N
924633	3.2.1.67	Galacturan 1,4-alpha-galacturonidase.	{(1,4)-alpha-D-galacturonide}(N) + H(2)O = {(1,4)-alpha-D- galacturonide}(N-1) + D-galacturonate.	\N	\N	Starch and sucrose metabolism	Metabolism of Complex Carbohydrates	METABOLIC	IPR000743/IPR011050	Glycoside hydrolase, family 28/Pectin lyase fold/virulence factor	HMMPfam/SUPERFAMILY	PF00295/SSF51126	Glycosyl hydrolases family 28/\N
925728	3.5.1.41	Chitin deacetylase.	Chitin + H(2)O = chitosan + acetate.	\N	\N	Aminosugars metabolism	Metabolism of Complex Carbohydrates	METABOLIC	IPR002509/IPR002509/IPR011330	Polysaccharide deacetylase/Polysaccharide deacetylase/Glycoside hydrolase/deacetylase, beta/alpha-barrel	HMMPfam/ProSiteProfiles/SUPERFAMILY	PF01522/PS51677/SSF88713	Polysaccharide deacetylase/NodB homology domain profile./\N
930466	1.14.14.1/1.14.14.1/1.14.14.1	Unspecific monooxygenase./Unspecific monooxygenase./Unspecific monooxygenase.	RH + reduced flavoprotein + O(2) = ROH + oxidized flavoprotein + H(2)O./RH + reduced flavoprotein + O(2) = ROH + oxidized flavoprotein + H(2)O./RH + reduced flavoprotein + O(2) = ROH + oxidized flavoprotein + H(2)O.	Heme-thiolate./Heme-thiolate./Heme-thiolate.	\N/\N/\N	Tryptophan metabolism/Fatty acid metabolism/gamma-Hexachlorocyclohexane degradation	Amino Acid Metabolism/Lipid Metabolism/Biodegradation of Xenobiotics	METABOLIC/METABOLIC/METABOLIC	IPR001128/IPR001128/IPR002403/IPR001128	Cytochrome P450/Cytochrome P450/Cytochrome P450, E-class, group IV/Cytochrome P450	HMMPfam/PRINTS/PRINTS/SUPERFAMILY	PF00067/PR00385/PR00465/SSF48264	Cytochrome P450/P450 superfamily signature/E-class P450 group IV signature/\N
930877	1.14.14.1/1.14.14.1/1.14.14.1	Unspecific monooxygenase./Unspecific monooxygenase./Unspecific monooxygenase.	RH + reduced flavoprotein + O(2) = ROH + oxidized flavoprotein + H(2)O./RH + reduced flavoprotein + O(2) = ROH + oxidized flavoprotein + H(2)O./RH + reduced flavoprotein + O(2) = ROH + oxidized flavoprotein + H(2)O.	Heme-thiolate./Heme-thiolate./Heme-thiolate.	\N/\N/\N	Tryptophan metabolism/Fatty acid metabolism/gamma-Hexachlorocyclohexane degradation	Amino Acid Metabolism/Lipid Metabolism/Biodegradation of Xenobiotics	METABOLIC/METABOLIC/METABOLIC	IPR001128/IPR001128/IPR002401/IPR001128	Cytochrome P450/Cytochrome P450/Cytochrome P450, E-class, group I/Cytochrome P450	HMMPfam/PRINTS/PRINTS/SUPERFAMILY	PF00067/PR00385/PR00463/SSF48264	Cytochrome P450/P450 superfamily signature/E-class P450 group I signature/\N
937298	NA	NA	NA	NA	NA	NA	NA	NA	IPR001128/IPR002401/IPR017972/IPR001128	Cytochrome P450/Cytochrome P450, E-class, group I/Cytochrome P450, conserved site/Cytochrome P450	HMMPfam/PRINTS/ProSitePatterns/SUPERFAMILY	PF00067/PR00463/PS00086/SSF48264	Cytochrome P450/E-class P450 group I signature/Cytochrome P450 cysteine heme-iron ligand signature./\N
938578	1.6.5.5	NADPH:quinone reductase.	NADPH + quinone = NADP(+) + semiquinone.	Zinc.	\N	\N	\N	\N	NA	NA	NA	NA	NA
941899	3.4.23.5	Cathepsin D.	Specificity similar to, but narrower than, that of pepsin A. Does not cleave the 4-Gln-|-His-5 bond in B chain of insulin.	\N	\N	\N	\N	\N	IPR001461/IPR001461/IPR001969/IPR021109	Aspartic peptidase/Aspartic peptidase/Aspartic peptidase, active site/Aspartic peptidase domain	HMMPfam/PRINTS/ProSitePatterns/SUPERFAMILY	PF00026/PR00792/PS00141/SSF50630	Eukaryotic aspartyl protease/Pepsin (A1) aspartic protease family signature/Eukaryotic and viral aspartyl proteases active site./\N
942476	3.4.23.5	Cathepsin D.	Specificity similar to, but narrower than, that of pepsin A. Does not cleave the 4-Gln-|-His-5 bond in B chain of insulin.	\N	\N	\N	\N	\N	IPR001461/IPR001461/IPR001969/IPR021109	Aspartic peptidase/Aspartic peptidase/Aspartic peptidase, active site/Aspartic peptidase domain	HMMPfam/PRINTS/ProSitePatterns/SUPERFAMILY	PF00026/PR00792/PS00141/SSF50630	Eukaryotic aspartyl protease/Pepsin (A1) aspartic protease family signature/Eukaryotic and viral aspartyl proteases active site./\N
943121	3.5.1.41	Chitin deacetylase.	Chitin + H(2)O = chitosan + acetate.	\N	\N	Aminosugars metabolism	Metabolism of Complex Carbohydrates	METABOLIC	IPR002509/IPR002509/IPR011330	Polysaccharide deacetylase/Polysaccharide deacetylase/Glycoside hydrolase/deacetylase, beta/alpha-barrel	HMMPfam/ProSiteProfiles/SUPERFAMILY	PF01522/PS51677/SSF88713	Polysaccharide deacetylase/NodB homology domain profile./\N
943660	3.4.23.34	Cathepsin E.	Similar to cathepsin D, but slightly broader specificity.	\N	\N	\N	\N	\N	IPR001461/IPR001461/IPR001969/IPR021109	Aspartic peptidase/Aspartic peptidase/Aspartic peptidase, active site/Aspartic peptidase domain	HMMPfam/PRINTS/ProSitePatterns/SUPERFAMILY	PF00026/PR00792/PS00141/SSF50630	Eukaryotic aspartyl protease/Pepsin (A1) aspartic protease family signature/Eukaryotic and viral aspartyl proteases active site./\N
945962	3.2.1.59	Glucan endo-1,3-alpha-glucosidase.	Endohydrolysis of 1,3-alpha-D-glucosidic linkages in isolichenin, pseudonigeran and nigeran.	\N	\N	\N	\N	\N	IPR002889/IPR009880/IPR015202/IPR002889/IPR013994/IPR011043/IPR014756	Carbohydrate-binding WSC/Glyoxal oxidase, N-terminal/Domain of unknown function DUF1929/Carbohydrate-binding WSC/Carbohydrate-binding WSC, subgroup/Galactose oxidase/kelch, beta-propeller/Immunoglobulin E-set	HMMPfam/HMMPfam/HMMPfam/ProSiteProfiles/SMART/SUPERFAMILY/SUPERFAMILY	PF01822/PF07250/PF09118/PS51212/SM00321/SSF50965/SSF81296	WSC domain/Glyoxal oxidase N-terminus/Domain of unknown function (DUF1929)/WSC domain profile./present in yeast cell wall integrity and stress response component proteins/\N/\N
945964	3.2.1.59	Glucan endo-1,3-alpha-glucosidase.	Endohydrolysis of 1,3-alpha-D-glucosidic linkages in isolichenin, pseudonigeran and nigeran.	\N	\N	\N	\N	\N	IPR002889/IPR009880/IPR015202/IPR002889/IPR013994/IPR011043/IPR014756	Carbohydrate-binding WSC/Glyoxal oxidase, N-terminal/Domain of unknown function DUF1929/Carbohydrate-binding WSC/Carbohydrate-binding WSC, subgroup/Galactose oxidase/kelch, beta-propeller/Immunoglobulin E-set	HMMPfam/HMMPfam/HMMPfam/ProSiteProfiles/SMART/SUPERFAMILY/SUPERFAMILY	PF01822/PF07250/PF09118/PS51212/SM00321/SSF50965/SSF81296	WSC domain/Glyoxal oxidase N-terminus/Domain of unknown function (DUF1929)/WSC domain profile./present in yeast cell wall integrity and stress response component proteins/\N/\N
947899	NA	NA	NA	NA	NA	NA	NA	NA	IPR001128/IPR001128/IPR002401/IPR017972/IPR001128	Cytochrome P450/Cytochrome P450/Cytochrome P450, E-class, group I/Cytochrome P450, conserved site/Cytochrome P450	HMMPfam/PRINTS/PRINTS/ProSitePatterns/SUPERFAMILY	PF00067/PR00385/PR00463/PS00086/SSF48264	Cytochrome P450/P450 superfamily signature/E-class P450 group I signature/Cytochrome P450 cysteine heme-iron ligand signature./\N
948658	NA	NA	NA	NA	NA	NA	NA	NA	IPR000719/IPR008271/IPR000719/IPR002290/IPR011009	Protein kinase domain/Serine/threonine-protein kinase, active site/Protein kinase domain/Serine/threonine/dual specificity protein kinase, catalytic domain/Protein kinase-like domain	HMMPfam/ProSitePatterns/ProSiteProfiles/SMART/SUPERFAMILY	PF00069/PS00108/PS50011/SM00220/SSF56112	Protein kinase domain/Serine/Threonine protein kinases active-site signature./Protein kinase domain profile./Serine/Threonine protein kinases, catalytic domain/\N
949108	1.14.14.1/1.14.14.1/1.14.14.1	Unspecific monooxygenase./Unspecific monooxygenase./Unspecific monooxygenase.	RH + reduced flavoprotein + O(2) = ROH + oxidized flavoprotein + H(2)O./RH + reduced flavoprotein + O(2) = ROH + oxidized flavoprotein + H(2)O./RH + reduced flavoprotein + O(2) = ROH + oxidized flavoprotein + H(2)O.	Heme-thiolate./Heme-thiolate./Heme-thiolate.	\N/\N/\N	Tryptophan metabolism/Fatty acid metabolism/gamma-Hexachlorocyclohexane degradation	Amino Acid Metabolism/Lipid Metabolism/Biodegradation of Xenobiotics	METABOLIC/METABOLIC/METABOLIC	IPR001128/IPR001128/IPR002401/IPR001128	Cytochrome P450/Cytochrome P450/Cytochrome P450, E-class, group I/Cytochrome P450	HMMPfam/PRINTS/PRINTS/SUPERFAMILY	PF00067/PR00385/PR00463/SSF48264	Cytochrome P450/P450 superfamily signature/E-class P450 group I signature/\N
949164	3.4.23.5	Cathepsin D.	Specificity similar to, but narrower than, that of pepsin A. Does not cleave the 4-Gln-|-His-5 bond in B chain of insulin.	\N	\N	\N	\N	\N	IPR001461/IPR001461/IPR001969/IPR021109	Aspartic peptidase/Aspartic peptidase/Aspartic peptidase, active site/Aspartic peptidase domain	HMMPfam/PRINTS/ProSitePatterns/SUPERFAMILY	PF00026/PR00792/PS00141/SSF50630	Eukaryotic aspartyl protease/Pepsin (A1) aspartic protease family signature/Eukaryotic and viral aspartyl proteases active site./\N
955509	3.4.23.5	Cathepsin D.	Specificity similar to, but narrower than, that of pepsin A. Does not cleave the 4-Gln-|-His-5 bond in B chain of insulin.	\N	\N	\N	\N	\N	IPR001461/IPR001461/IPR001969/IPR021109	Aspartic peptidase/Aspartic peptidase/Aspartic peptidase, active site/Aspartic peptidase domain	HMMPfam/PRINTS/ProSitePatterns/SUPERFAMILY	PF00026/PR00792/PS00141/SSF50630	Eukaryotic aspartyl protease/Pepsin (A1) aspartic protease family signature/Eukaryotic and viral aspartyl proteases active site./\N
1011808	1.1.3.9	Galactose oxidase.	D-galactose + O(2) = D-galacto-hexodialose + H(2)O(2).	Copper.	\N	Galactose metabolism	Carbohydrate Metabolism	METABOLIC	IPR009880/IPR015202/IPR011043/IPR014756	Glyoxal oxidase, N-terminal/Domain of unknown function DUF1929/Galactose oxidase/kelch, beta-propeller/Immunoglobulin E-set	HMMPfam/HMMPfam/SUPERFAMILY/SUPERFAMILY	PF07250/PF09118/SSF50965/SSF81296	Glyoxal oxidase N-terminus/Domain of unknown function (DUF1929)/\N/\N
1012453	3.2.1.59	Glucan endo-1,3-alpha-glucosidase.	Endohydrolysis of 1,3-alpha-D-glucosidic linkages in isolichenin, pseudonigeran and nigeran.	\N	\N	\N	\N	\N	IPR002889/IPR009880/IPR015202/IPR002889/IPR013994/IPR011043/IPR014756	Carbohydrate-binding WSC/Glyoxal oxidase, N-terminal/Domain of unknown function DUF1929/Carbohydrate-binding WSC/Carbohydrate-binding WSC, subgroup/Galactose oxidase/kelch, beta-propeller/Immunoglobulin E-set	HMMPfam/HMMPfam/HMMPfam/ProSiteProfiles/SMART/SUPERFAMILY/SUPERFAMILY	PF01822/PF07250/PF09118/PS51212/SM00321/SSF50965/SSF81296	WSC domain/Glyoxal oxidase N-terminus/Domain of unknown function (DUF1929)/WSC domain profile./present in yeast cell wall integrity and stress response component proteins/\N/\N
1014943	3.4.23.5	Cathepsin D.	Specificity similar to, but narrower than, that of pepsin A. Does not cleave the 4-Gln-|-His-5 bond in B chain of insulin.	\N	\N	\N	\N	\N	IPR001461/IPR001461/IPR001969/IPR021109	Aspartic peptidase/Aspartic peptidase/Aspartic peptidase, active site/Aspartic peptidase domain	HMMPfam/PRINTS/ProSitePatterns/SUPERFAMILY	PF00026/PR00792/PS00141/SSF50630	Eukaryotic aspartyl protease/Pepsin (A1) aspartic protease family signature/Eukaryotic and viral aspartyl proteases active site./\N

## Sheet: Loss_of_Pathogenicity
Supplementary Table 12. Predicted PHI-hts annotation of Effectors in the genome of Rigidoporus microporus ED310
ProteinID	ecNum	definition	catalyticActivity	cofactors	associatedDiseases	pathway	pathway_class	pathway_type	iprId	iprDesc	domainDb	domainId	domainDesc
33535	NA	NA	NA	NA	NA	NA	NA	NA	IPR000757/IPR013320	Glycoside hydrolase, family 16/Concanavalin A-like lectin/glucanase domain	HMMPfam/SUPERFAMILY	PF00722/SSF49899	Glycosyl hydrolases family 16/\N
73531	3.5.1.41	Chitin deacetylase.	Chitin + H(2)O = chitosan + acetate.	\N	\N	Aminosugars metabolism	Metabolism of Complex Carbohydrates	METABOLIC	IPR002509/IPR002509/IPR011330	Polysaccharide deacetylase/Polysaccharide deacetylase/Glycoside hydrolase/deacetylase, beta/alpha-barrel	HMMPfam/ProSiteProfiles/SUPERFAMILY	PF01522/PS51677/SSF88713	Polysaccharide deacetylase/NodB homology domain profile./\N
122388	NA	NA	NA	NA	NA	NA	NA	NA	IPR010829/IPR009009	Cerato-platanin/RlpA-like double-psi beta-barrel domain	HMMPfam/SUPERFAMILY	PF07249/SSF50685	Cerato-platanin/\N
137475	NA	NA	NA	NA	NA	NA	NA	NA	IPR010829/IPR009009	Cerato-platanin/RlpA-like double-psi beta-barrel domain	HMMPfam/SUPERFAMILY	PF07249/SSF50685	Cerato-platanin/\N
182218	NA	NA	NA	NA	NA	NA	NA	NA	IPR001680/\N/IPR020472/IPR019775/IPR001680/IPR017986/IPR001680/IPR017986/IPR027417	WD40 repeat/\N/G-protein beta WD-40 repeat/WD40 repeat, conserved site/WD40 repeat/WD40-repeat-containing domain/WD40 repeat/WD40-repeat-containing domain/P-loop containing nucleoside triphosphate hydrolase	HMMPfam/HMMPfam/PRINTS/ProSitePatterns/ProSiteProfiles/ProSiteProfiles/SMART/SUPERFAMILY/SUPERFAMILY	PF00400/PF05729/PR00320/PS00678/PS50082/PS50294/SM00320/SSF50978/SSF52540	WD domain, G-beta repeat/NACHT domain/G protein beta WD-40 repeat signature/Trp-Asp (WD) repeats signature./Trp-Asp (WD) repeats profile./Trp-Asp (WD) repeats circular profile./WD40 repeats/\N/\N
190570	NA	NA	NA	NA	NA	NA	NA	NA	IPR001128/IPR002401/IPR001128	Cytochrome P450/Cytochrome P450, E-class, group I/Cytochrome P450	HMMPfam/PRINTS/SUPERFAMILY	PF00067/PR00463/SSF48264	Cytochrome P450/E-class P450 group I signature/\N
260222	3.2.1.14	Chitinase.	Hydrolysis of the 1,4-beta-linkages of N-acetyl-D-glucosamine polymers of chitin.	\N	\N	Aminosugars metabolism	Metabolism of Complex Carbohydrates	METABOLIC	IPR001223/IPR001579/IPR017853	Glycoside hydrolase, family 18, catalytic domain/Glycoside hydrolase, chitinase active site/Glycoside hydrolase superfamily	HMMPfam/ProSitePatterns/SUPERFAMILY	PF00704/PS01095/SSF51445	Glycosyl hydrolases family 18/Chitinases family 18 active site./\N
292804	NA	NA	NA	NA	NA	NA	NA	NA	IPR001499	GPCR fungal pheromone mating factor, STE3	HMMPfam	PF02076	Pheromone A receptor
324837	3.1.1.8	Cholinesterase.	An acylcholine + H(2)O = choline + a carboxylic acid anion.	\N	Drug induced (postanesthetic) apnea; MIM:177400.	\N	\N	\N	IPR002018/IPR019826/IPR029058	Carboxylesterase, type B/Carboxylesterase type B, active site/Alpha/Beta hydrolase fold	HMMPfam/ProSitePatterns/SUPERFAMILY	PF00135/PS00122/SSF53474	Carboxylesterase family/Carboxylesterases type-B serine active site./\N
385132	NA	NA	NA	NA	NA	NA	NA	NA	IPR001128	Cytochrome P450	SUPERFAMILY	SSF48264	\N
406895	1.10.3.3	L-ascorbate oxidase.	2 L-ascorbate + O(2) = 2 dehydroascorbate + 2 H(2)O.	Copper.	\N	Ascorbate and aldarate metabolism	Carbohydrate Metabolism	METABOLIC	IPR001117/IPR011706/IPR011707/IPR002355/IPR008972	Multicopper oxidase, type 1/Multicopper oxidase, type 2/Multicopper oxidase, type 3/Multicopper oxidase, copper-binding site/Cupredoxin	HMMPfam/HMMPfam/HMMPfam/ProSitePatterns/SUPERFAMILY	PF00394/PF07731/PF07732/PS00079/SSF49503	Multicopper oxidase/Multicopper oxidase/Multicopper oxidase/Multicopper oxidases signature 1./\N
567204	NA	NA	NA	NA	NA	NA	NA	NA	IPR003395/IPR027417	RecF/RecN/SMC, N-terminal/P-loop containing nucleoside triphosphate hydrolase	HMMPfam/SUPERFAMILY	PF02463/SSF52540	RecF/RecN/SMC N terminal domain/\N
677940	NA	NA	NA	NA	NA	NA	NA	NA	IPR010829/IPR009009	Cerato-platanin/RlpA-like double-psi beta-barrel domain	HMMPfam/SUPERFAMILY	PF07249/SSF50685	Cerato-platanin/\N
825323	NA	NA	NA	NA	NA	NA	NA	NA	IPR001128/IPR002401/IPR017972/IPR001128	Cytochrome P450/Cytochrome P450, E-class, group I/Cytochrome P450, conserved site/Cytochrome P450	HMMPfam/PRINTS/ProSitePatterns/SUPERFAMILY	PF00067/PR00463/PS00086/SSF48264	Cytochrome P450/E-class P450 group I signature/Cytochrome P450 cysteine heme-iron ligand signature./\N
825728	3.2.1.67	Galacturan 1,4-alpha-galacturonidase.	{(1,4)-alpha-D-galacturonide}(N) + H(2)O = {(1,4)-alpha-D- galacturonide}(N-1) + D-galacturonate.	\N	\N	Starch and sucrose metabolism	Metabolism of Complex Carbohydrates	METABOLIC	IPR000743/IPR000743/IPR006626/IPR011050	Glycoside hydrolase, family 28/Glycoside hydrolase, family 28/Parallel beta-helix repeat/Pectin lyase fold/virulence factor	HMMPfam/ProSitePatterns/SMART/SUPERFAMILY	PF00295/PS00502/SM00710/SSF51126	Glycosyl hydrolases family 28/Polygalacturonase active site./Parallel beta-helix repeats/\N
826142	NA	NA	NA	NA	NA	NA	NA	NA	IPR000757/IPR013320	Glycoside hydrolase, family 16/Concanavalin A-like lectin/glucanase domain	HMMPfam/SUPERFAMILY	PF00722/SSF49899	Glycosyl hydrolases family 16/\N
826487	2.1.1.110	Sterigmatocystin 7-O-methyltransferase.	S-adenosyl-L-methionine + sterigmatocystin = S-adenosyl-L-homocysteine + 7-O-methylsterigmatocystin.	\N	\N	\N	\N	\N	IPR001077/IPR012967/IPR016461/\N/IPR029063	O-methyltransferase, family 2/Plant methyltransferase dimerisation/O-methyltransferase COMT-type/\N/S-adenosyl-L-methionine-dependent methyltransferase	HMMPfam/HMMPfam/ProSiteProfiles/SUPERFAMILY/SUPERFAMILY	PF00891/PF08100/PS51683/SSF46785/SSF53335	O-methyltransferase/Dimerisation domain/SAM-dependent O-methyltransferase class II-type profile./\N/\N
826953	3.1.1.3	Triacylglycerol lipase.	Triacylglycerol + H(2)O = diacylglycerol + a fatty acid anion.	\N	Hepatic lipase deficiency; MIM:151670. Congenital lipase deficiency; MIM:246600. Wolman disease; MIM:278000.	Glycerolipid metabolism	Metabolism of Complex Lipids	METABOLIC	IPR002921/IPR029058	Fungal lipase-like domain/Alpha/Beta hydrolase fold	HMMPfam/SUPERFAMILY	PF01764/SSF53474	Lipase (class 3)/\N
827140	5.3.4.1	Protein disulfide isomerase.	Rearrangement of both intrachain and interchain disulfide bonds in proteins to form the native structures.	\N	\N	\N	\N	\N	IPR013766/IPR011679/\N/IPR017937/IPR012336/IPR011679/IPR012336/IPR005788	Thioredoxin domain/Endoplasmic reticulum, protein ERp29, C-terminal/\N/Thioredoxin, conserved site/Thioredoxin-like fold/Endoplasmic reticulum, protein ERp29, C-terminal/Thioredoxin-like fold/Disulphide isomerase	HMMPfam/HMMPfam/PRINTS/ProSitePatterns/ProSiteProfiles/SUPERFAMILY/SUPERFAMILY/TIGRFAM	PF00085/PF07749/PR00421/PS00194/PS51352/SSF47933/SSF52833/TIGR01126	Thioredoxin/Endoplasmic reticulum protein ERp29, C-terminal domain/Thioredoxin family signature/Thioredoxin family active site./Thioredoxin domain profile./\N/\N/pdi_dom: protein disulfide-isomerase domain
827302	3.4.24.-	Metalloendopeptidases.	\N	\N	\N	\N	\N	\N	IPR001842/IPR011096/IPR001842/\N	Peptidase M36, fungalysin/FTP domain/Peptidase M36, fungalysin/\N	HMMPfam/HMMPfam/PRINTS/SUPERFAMILY	PF02128/PF07504/PR00999/SSF55486	Fungalysin metallopeptidase (M36)/Fungalysin/Thermolysin Propeptide Motif/Fungalysin metallopeptidase (M36) signature/\N
827497	NA	NA	NA	NA	NA	NA	NA	NA	IPR000757/IPR013320	Glycoside hydrolase, family 16/Concanavalin A-like lectin/glucanase domain	HMMPfam/SUPERFAMILY	PF00722/SSF49899	Glycosyl hydrolases family 16/\N
828142	3.1.1.3	Triacylglycerol lipase.	Triacylglycerol + H(2)O = diacylglycerol + a fatty acid anion.	\N	Hepatic lipase deficiency; MIM:151670. Congenital lipase deficiency; MIM:246600. Wolman disease; MIM:278000.	Glycerolipid metabolism	Metabolism of Complex Lipids	METABOLIC	IPR002921/IPR029058	Fungal lipase-like domain/Alpha/Beta hydrolase fold	HMMPfam/SUPERFAMILY	PF01764/SSF53474	Lipase (class 3)/\N
828235	3.2.1.52/3.2.1.52/3.2.1.52/3.2.1.52/3.2.1.52	Beta-N-acetylhexosaminidase./Beta-N-acetylhexosaminidase./Beta-N-acetylhexosaminidase./Beta-N-acetylhexosaminidase./Beta-N-acetylhexosaminidase.	Hydrolysis of terminal non-reducing N-acetyl-D-hexosamine residues in N-acetyl-beta-D-hexosaminides./Hydrolysis of terminal non-reducing N-acetyl-D-hexosamine residues in N-acetyl-beta-D-hexosaminides./Hydrolysis of terminal non-reducing N-acetyl-D-hexosamine residues in N-acetyl-beta-D-hexosaminides./Hydrolysis of terminal non-reducing N-acetyl-D-hexosamine residues in N-acetyl-beta-D-hexosamini…	\N/\N/\N/\N/\N	Sandhoff disease (GM2-gangliosidosis, variant 0); MIM:268800. Tay-Sachs disease (adult GM2-gangliosidosis); MIM:272800./Sandhoff disease (GM2-gangliosidosis, variant 0); MIM:268800. Tay-Sachs disease (adult GM2-gangliosidosis); MIM:272800./Sandhoff disease (GM2-gangliosidosis, variant 0); MIM:268800. Tay-Sachs disease (adult GM2-gangliosidosis); MIM:272800./Sandhoff disease (GM2-gangliosidosis, v…	N-Glycan degradation/Aminosugars metabolism/Globoside metabolism/Sphingoglycolipid metabolism/Glycosaminoglycan degradation	Metabolism of Complex Carbohydrates/Metabolism of Complex Carbohydrates/Metabolism of Complex Lipids/Metabolism of Complex Lipids/Metabolism of Complex Carbohydrates	METABOLIC/METABOLIC/METABOLIC/METABOLIC/METABOLIC	IPR015883/IPR029019/IPR025705/IPR025705/IPR017853/IPR029018	Glycoside hydrolase family 20, catalytic core/Beta-hexosaminidase, eukaryotic type, N-terminal/Beta-hexosaminidase/Beta-hexosaminidase/Glycoside hydrolase superfamily/Chitobiase/beta-hexosaminidase domain 2-like	HMMPfam/HMMPfam/PIRSF/PRINTS/SUPERFAMILY/SUPERFAMILY	PF00728/PF14845/PIRSF001093/PR00738/SSF51445/SSF55545	Glycosyl hydrolase family 20, catalytic domain/beta-acetyl hexosaminidase like/\N/Glycosyl hydrolase family 20 signature/\N/\N
829018	3.2.1.8	Endo-1,4-beta-xylanase.	Endohydrolysis of 1,4-beta-D-xylosidic linkages in xylans.	\N	\N	\N	\N	\N	IPR001000/IPR001000/\N/IPR001000/IPR017853	Glycoside hydrolase, family 10/Glycoside hydrolase, family 10/\N/Glycoside hydrolase, family 10/Glycoside hydrolase superfamily	HMMPfam/PRINTS/ProSitePatterns/SMART/SUPERFAMILY	PF00331/PR00134/PS00591/SM00633/SSF51445	Glycosyl hydrolase family 10/Glycosyl hydrolase family 10 signature/Glycosyl hydrolases family 10 active site./Glycosyl hydrolase family 10/\N
829850	3.4.24.-	Metalloendopeptidases.	\N	\N	\N	\N	\N	\N	IPR003959/IPR000642/IPR011546/IPR003960/IPR003593/\N/IPR027417/IPR005936	ATPase, AAA-type, core/Peptidase M41/Peptidase M41, FtsH extracellular/ATPase, AAA-type, conserved site/AAA+ ATPase domain/\N/P-loop containing nucleoside triphosphate hydrolase/Peptidase, FtsH	HMMPfam/HMMPfam/HMMPfam/ProSitePatterns/SMART/SUPERFAMILY/SUPERFAMILY/TIGRFAM	PF00004/PF01434/PF06480/PS00674/SM00382/SSF140990/SSF52540/TIGR01241	ATPase family associated with various cellular activities (AAA)/Peptidase family M41/FtsH Extracellular/AAA-protein family signature./ATPases associated with a variety of cellular activities/\N/\N/FtsH_fam: ATP-dependent metallopeptidase HflB
830790	1.11.1.5	Cytochrome-c peroxidase.	2 ferrocytochrome c + H(2)O(2) = 2 ferricytochrome c + 2 H(2)O.	Heme.	\N	\N	\N	\N	IPR002016/IPR024589/IPR002016/IPR001621/IPR019793/IPR019794/IPR002016/IPR010255	Haem peroxidase, plant/fungal/bacterial/Fungal ligninase, C-terminal/Haem peroxidase, plant/fungal/bacterial/Fungal ligninase/Peroxidases heam-ligand binding site/Peroxidase, active site/Haem peroxidase, plant/fungal/bacterial/Haem peroxidase	HMMPfam/HMMPfam/PRINTS/PRINTS/ProSitePatterns/ProSitePatterns/ProSiteProfiles/SUPERFAMILY	PF00141/PF11895/PR00458/PR00462/PS00435/PS00436/PS50873/SSF48113	Peroxidase/Domain of unknown function (DUF3415)/Haem peroxidase superfamily signature/Fungal lignin peroxidase family signature/Peroxidases proximal heme-ligand signature./Peroxidases active site signature./Plant heme peroxidase family profile./\N
831085	NA	NA	NA	NA	NA	NA	NA	NA	IPR010829/IPR009009	Cerato-platanin/RlpA-like double-psi beta-barrel domain	HMMPfam/SUPERFAMILY	PF07249/SSF50685	Cerato-platanin/\N
831237	2.4.1.-/2.4.1.-/2.4.1.-/2.4.1.-/2.4.1.-/2.4.1.-/2.4.1.-/2.4.1.-/2.4.1.-/2.4.1.-/2.4.1.-	Hexosyltransferases./Hexosyltransferases./Hexosyltransferases./Hexosyltransferases./Hexosyltransferases./Hexosyltransferases./Hexosyltransferases./Hexosyltransferases./Hexosyltransferases./Hexosyltransferases./Hexosyltransferases.	\N/\N/\N/\N/\N/\N/\N/\N/\N/\N/\N	\N/\N/\N/\N/\N/\N/\N/\N/\N/\N/\N	\N/\N/\N/\N/\N/\N/\N/\N/\N/\N/\N	O-Glycans biosynthesis/Fructose and mannose metabolism/Peptidoglycan biosynthesis/Sphingoglycolipid metabolism/Blood group glycolipid biosynthesis - lact series/Blood group glycolipid biosynthesis - neolact series/Glycerolipid metabolism/Globoside metabolism/Chondroitin / heparan sulfate biosynthesis/Keratan sulfate biosynthesis/N-Glycans biosynthesis	Metabolism of Complex Carbohydrates/Carbohydrate Metabolism/Metabolism of Complex Carbohydrates/Metabolism of Complex Lipids/Metabolism of Complex Lipids/Metabolism of Complex Lipids/Metabolism of Complex Lipids/Metabolism of Complex Lipids/Metabolism of Complex Carbohydrates/Metabolism of Complex Carbohydrates/Metabolism of Complex Carbohydrates	METABOLIC/METABOLIC/METABOLIC/METABOLIC/METABOLIC/METABOLIC/METABOLIC/METABOLIC/METABOLIC/METABOLIC/METABOLIC	IPR002685/IPR002685/IPR029044	Glycosyl transferase, family 15/Glycosyl transferase, family 15/Nucleotide-diphospho-sugar transferases	HMMPfam/PIRSF/SUPERFAMILY	PF01793/PIRSF018153/SSF53448	Glycolipid 2-alpha-mannosyltransferase/\N/\N
831302	3.2.1.20/3.2.1.20	Alpha-glucosidase./Alpha-glucosidase.	Hydrolysis of terminal, non-reducing 1,4-linked D-glucose residues with release of D-glucose./Hydrolysis of terminal, non-reducing 1,4-linked D-glucose residues with release of D-glucose.	\N/\N	Glycogen storage disease II; MIM:232300./Glycogen storage disease II; MIM:232300.	Galactose metabolism/Starch and sucrose metabolism	Carbohydrate Metabolism/Metabolism of Complex Carbohydrates	METABOLIC/METABOLIC	IPR000322/IPR025887/\N/IPR017853/IPR011013	Glycoside hydrolase family 31/Glycoside hydrolase family 31, N-terminal domain/\N/Glycoside hydrolase superfamily/Galactose mutarotase-like domain	HMMPfam/HMMPfam/SUPERFAMILY/SUPERFAMILY/SUPERFAMILY	PF01055/PF13802/SSF51011/SSF51445/SSF74650	Glycosyl hydrolases family 31/Galactose mutarotase-like/\N/\N/\N
831621	NA	NA	NA	NA	NA	NA	NA	NA	IPR006045/IPR006045/IPR011051/IPR017774	Cupin 1/Cupin 1/RmlC-like cupin domain/Bicupin, oxalate decarboxylase/oxidase	HMMPfam/SMART/SUPERFAMILY/TIGRFAM	PF00190/SM00835/SSF51182/TIGR03404	Cupin/Cupin/\N/bicupin_oxalic: bicupin, oxalate decarboxylase family
831773	1.14.14.1/1.14.14.1/1.14.14.1	Unspecific monooxygenase./Unspecific monooxygenase./Unspecific monooxygenase.	RH + reduced flavoprotein + O(2) = ROH + oxidized flavoprotein + H(2)O./RH + reduced flavoprotein + O(2) = ROH + oxidized flavoprotein + H(2)O./RH + reduced flavoprotein + O(2) = ROH + oxidized flavoprotein + H(2)O.	Heme-thiolate./Heme-thiolate./Heme-thiolate.	\N/\N/\N	Tryptophan metabolism/Fatty acid metabolism/gamma-Hexachlorocyclohexane degradation	Amino Acid Metabolism/Lipid Metabolism/Biodegradation of Xenobiotics	METABOLIC/METABOLIC/METABOLIC	IPR001128/IPR001128/IPR002401/IPR001128	Cytochrome P450/Cytochrome P450/Cytochrome P450, E-class, group I/Cytochrome P450	HMMPfam/PRINTS/PRINTS/SUPERFAMILY	PF00067/PR00385/PR00463/SSF48264	Cytochrome P450/P450 superfamily signature/E-class P450 group I signature/\N
832214	NA	NA	NA	NA	NA	NA	NA	NA	IPR000743/IPR011050	Glycoside hydrolase, family 28/Pectin lyase fold/virulence factor	HMMPfam/SUPERFAMILY	PF00295/SSF51126	Glycosyl hydrolases family 28/\N
832344	NA	NA	NA	NA	NA	NA	NA	NA	IPR000743/IPR011050	Glycoside hydrolase, family 28/Pectin lyase fold/virulence factor	HMMPfam/SUPERFAMILY	PF00295/SSF51126	Glycosyl hydrolases family 28/\N
833748	3.1.1.8	Cholinesterase.	An acylcholine + H(2)O = choline + a carboxylic acid anion.	\N	Drug induced (postanesthetic) apnea; MIM:177400.	\N	\N	\N	IPR002018/IPR029058	Carboxylesterase, type B/Alpha/Beta hydrolase fold	HMMPfam/SUPERFAMILY	PF00135/SSF53474	Carboxylesterase family/\N
834118	NA	NA	NA	NA	NA	NA	NA	NA	IPR001128/IPR002401/IPR001128	Cytochrome P450/Cytochrome P450, E-class, group I/Cytochrome P450	HMMPfam/PRINTS/SUPERFAMILY	PF00067/PR00463/SSF48264	Cytochrome P450/E-class P450 group I signature/\N
834689	NA	NA	NA	NA	NA	NA	NA	NA	NA	NA	NA	NA	NA
834851	NA	NA	NA	NA	NA	NA	NA	NA	IPR001128/IPR001128/IPR002401/IPR017972/IPR001128	Cytochrome P450/Cytochrome P450/Cytochrome P450, E-class, group I/Cytochrome P450, conserved site/Cytochrome P450	HMMPfam/PRINTS/PRINTS/ProSitePatterns/SUPERFAMILY	PF00067/PR00385/PR00463/PS00086/SSF48264	Cytochrome P450/P450 superfamily signature/E-class P450 group I signature/Cytochrome P450 cysteine heme-iron ligand signature./\N
834856	NA	NA	NA	NA	NA	NA	NA	NA	IPR001128/IPR002401/IPR017972/IPR001128	Cytochrome P450/Cytochrome P450, E-class, group I/Cytochrome P450, conserved site/Cytochrome P450	HMMPfam/PRINTS/ProSitePatterns/SUPERFAMILY	PF00067/PR00463/PS00086/SSF48264	Cytochrome P450/E-class P450 group I signature/Cytochrome P450 cysteine heme-iron ligand signature./\N
835027	3.2.1.14	Chitinase.	Hydrolysis of the 1,4-beta-linkages of N-acetyl-D-glucosamine polymers of chitin.	\N	\N	Aminosugars metabolism	Metabolism of Complex Carbohydrates	METABOLIC	IPR001223/IPR003610/IPR001579/IPR003610/IPR011583/IPR003610/IPR017853/IPR029070	Glycoside hydrolase, family 18, catalytic domain/Carbohydrate-binding module family 5/12/Glycoside hydrolase, chitinase active site/Carbohydrate-binding module family 5/12/Chitinase II/Carbohydrate-binding module family 5/12/Glycoside hydrolase superfamily/Chitinase insertion domain	HMMPfam/HMMPfam/ProSitePatterns/SMART/SMART/SUPERFAMILY/SUPERFAMILY/SUPERFAMILY	PF00704/PF02839/PS01095/SM00495/SM00636/SSF51055/SSF51445/SSF54556	Glycosyl hydrolases family 18/Carbohydrate binding domain/Chitinases family 18 active site./Chitin-binding domain type 3/\N/\N/\N/\N
835058	NA	NA	NA	NA	NA	NA	NA	NA	IPR000757/IPR013320	Glycoside hydrolase, family 16/Concanavalin A-like lectin/glucanase domain	HMMPfam/SUPERFAMILY	PF00722/SSF49899	Glycosyl hydrolases family 16/\N
835830	NA	NA	NA	NA	NA	NA	NA	NA	IPR001128/IPR001128/IPR002401/IPR017972/IPR001128	Cytochrome P450/Cytochrome P450/Cytochrome P450, E-class, group I/Cytochrome P450, conserved site/Cytochrome P450	HMMPfam/PRINTS/PRINTS/ProSitePatterns/SUPERFAMILY	PF00067/PR00385/PR00463/PS00086/SSF48264	Cytochrome P450/P450 superfamily signature/E-class P450 group I signature/Cytochrome P450 cysteine heme-iron ligand signature./\N
835890	NA	NA	NA	NA	NA	NA	NA	NA	IPR006094/IPR012951/IPR016166/IPR016166	FAD linked oxidase, N-terminal/Berberine/berberine-like/FAD-binding, type 2/FAD-binding, type 2	HMMPfam/HMMPfam/ProSiteProfiles/SUPERFAMILY	PF01565/PF08031/PS51387/SSF56176	FAD binding domain/Berberine and berberine like/PCMH-type FAD-binding domain profile./\N
836620	NA	NA	NA	NA	NA	NA	NA	NA	\N/IPR011059/\N	\N/Metal-dependent hydrolase, composite domain/\N	HMMPfam/SUPERFAMILY/SUPERFAMILY	PF13147/SSF51338/SSF51556	Amidohydrolase/\N/\N
836661	3.2.1.67	Galacturan 1,4-alpha-galacturonidase.	{(1,4)-alpha-D-galacturonide}(N) + H(2)O = {(1,4)-alpha-D- galacturonide}(N-1) + D-galacturonate.	\N	\N	Starch and sucrose metabolism	Metabolism of Complex Carbohydrates	METABOLIC	IPR000743/IPR000743/IPR006626/IPR011050	Glycoside hydrolase, family 28/Glycoside hydrolase, family 28/Parallel beta-helix repeat/Pectin lyase fold/virulence factor	HMMPfam/ProSitePatterns/SMART/SUPERFAMILY	PF00295/PS00502/SM00710/SSF51126	Glycosyl hydrolases family 28/Polygalacturonase active site./Parallel beta-helix repeats/\N
836705	3.2.1.84	Glucan 1,3-alpha-glucosidase.	Hydrolysis of terminal 1,3-alpha-D-glucosidic links in 1,3-alpha-D- glucans.	\N	\N	\N	\N	\N	IPR000322/IPR025887/\N/IPR017853/IPR011013	Glycoside hydrolase family 31/Glycoside hydrolase family 31, N-terminal domain/\N/Glycoside hydrolase superfamily/Galactose mutarotase-like domain	HMMPfam/HMMPfam/SUPERFAMILY/SUPERFAMILY/SUPERFAMILY	PF01055/PF13802/SSF51011/SSF51445/SSF74650	Glycosyl hydrolases family 31/Galactose mutarotase-like/\N/\N/\N
836857	1.14.14.1/1.14.14.1/1.14.14.1	Unspecific monooxygenase./Unspecific monooxygenase./Unspecific monooxygenase.	RH + reduced flavoprotein + O(2) = ROH + oxidized flavoprotein + H(2)O./RH + reduced flavoprotein + O(2) = ROH + oxidized flavoprotein + H(2)O./RH + reduced flavoprotein + O(2) = ROH + oxidized flavoprotein + H(2)O.	Heme-thiolate./Heme-thiolate./Heme-thiolate.	\N/\N/\N	Tryptophan metabolism/Fatty acid metabolism/gamma-Hexachlorocyclohexane degradation	Amino Acid Metabolism/Lipid Metabolism/Biodegradation of Xenobiotics	METABOLIC/METABOLIC/METABOLIC	IPR001128/IPR001128/IPR002401/IPR001128	Cytochrome P450/Cytochrome P450/Cytochrome P450, E-class, group I/Cytochrome P450	HMMPfam/PRINTS/PRINTS/SUPERFAMILY	PF00067/PR00385/PR00463/SSF48264	Cytochrome P450/P450 superfamily signature/E-class P450 group I signature/\N
836963	3.1.1.3	Triacylglycerol lipase.	Triacylglycerol + H(2)O = diacylglycerol + a fatty acid anion.	\N	Hepatic lipase deficiency; MIM:151670. Congenital lipase deficiency; MIM:246600. Wolman disease; MIM:278000.	Glycerolipid metabolism	Metabolism of Complex Lipids	METABOLIC	IPR002921/IPR029058	Fungal lipase-like domain/Alpha/Beta hydrolase fold	HMMPfam/SUPERFAMILY	PF01764/SSF53474	Lipase (class 3)/\N
844015	5.2.1.8	Peptidylprolyl isomerase.	Peptidylproline (omega=180) = peptidylproline (omega=0).	\N	\N	\N	\N	\N	IPR001179/IPR001179/\N	Peptidyl-prolyl cis-trans isomerase, FKBP-type, domain/Peptidyl-prolyl cis-trans isomerase, FKBP-type, domain/\N	HMMPfam/ProSiteProfiles/SUPERFAMILY	PF00254/PS50059/SSF54534	FKBP-type peptidyl-prolyl cis-trans isomerase/FKBP-type peptidyl-prolyl cis-trans isomerase domain profile./\N
846665	3.1.3.8	3-phytase.	Myo-inositol hexakisphosphate + H(2)O = D-myo-inositol 1,2,4,5,6-pentakisphosphate + phosphate.	\N	\N	Inositol phosphate metabolism	Metabolism of Complex Lipids	METABOLIC	IPR000560/IPR000560/IPR029033	Histidine phosphatase superfamily, clade-2/Histidine phosphatase superfamily, clade-2/Histidine phosphatase superfamily	HMMPfam/ProSitePatterns/SUPERFAMILY	PF00328/PS00616/SSF53254	Histidine phosphatase superfamily (branch 2)/Histidine acid phosphatases phosphohistidine signature./\N
849938	NA	NA	NA	NA	NA	NA	NA	NA	IPR006689/IPR006689/IPR006687/IPR024156/IPR006687/IPR027417/IPR005225	Small GTPase superfamily, ARF/SAR type/Small GTPase superfamily, ARF/SAR type/Small GTPase superfamily, SAR1-type/Small GTPase superfamily, ARF type/Small GTPase superfamily, SAR1-type/P-loop containing nucleoside triphosphate hydrolase/Small GTP-binding protein domain	HMMPfam/PRINTS/ProSiteProfiles/SMART/SMART/SUPERFAMILY/TIGRFAM	PF00025/PR00328/PS51422/SM00177/SM00178/SSF52540/TIGR00231	ADP-ribosylation factor family/GTP-binding SAR1 protein signature/small GTPase SAR1 family profile./ARF-like small GTPases; ARF, ADP-ribosylation factor/Sar1p-like members of the Ras-family of small GTPases/\N/small_GTP: small GTP-binding protein domain
850307	3.1.1.3	Triacylglycerol lipase.	Triacylglycerol + H(2)O = diacylglycerol + a fatty acid anion.	\N	Hepatic lipase deficiency; MIM:151670. Congenital lipase deficiency; MIM:246600. Wolman disease; MIM:278000.	Glycerolipid metabolism	Metabolism of Complex Lipids	METABOLIC	IPR002921/IPR029058	Fungal lipase-like domain/Alpha/Beta hydrolase fold	HMMPfam/SUPERFAMILY	PF01764/SSF53474	Lipase (class 3)/\N
852220	3.1.3.8	3-phytase.	Myo-inositol hexakisphosphate + H(2)O = D-myo-inositol 1,2,4,5,6-pentakisphosphate + phosphate.	\N	\N	Inositol phosphate metabolism	Metabolism of Complex Lipids	METABOLIC	IPR000560/IPR016274/IPR000560/IPR000560/IPR029033	Histidine phosphatase superfamily, clade-2/Histidine acid phosphatase, eukaryotic/Histidine phosphatase superfamily, clade-2/Histidine phosphatase superfamily, clade-2/Histidine phosphatase superfamily	HMMPfam/PIRSF/ProSitePatterns/ProSitePatterns/SUPERFAMILY	PF00328/PIRSF000894/PS00616/PS00778/SSF53254	Histidine phosphatase superfamily (branch 2)/\N/Histidine acid phosphatases phosphohistidine signature./Histidine acid phosphatases active site signature./\N
852818	NA	NA	NA	NA	NA	NA	NA	NA	IPR001128/IPR001128/IPR002401/IPR017972/IPR001128	Cytochrome P450/Cytochrome P450/Cytochrome P450, E-class, group I/Cytochrome P450, conserved site/Cytochrome P450	HMMPfam/PRINTS/PRINTS/ProSitePatterns/SUPERFAMILY	PF00067/PR00385/PR00463/PS00086/SSF48264	Cytochrome P450/P450 superfamily signature/E-class P450 group I signature/Cytochrome P450 cysteine heme-iron ligand signature./\N
857192	1.11.1.5	Cytochrome-c peroxidase.	2 ferrocytochrome c + H(2)O(2) = 2 ferricytochrome c + 2 H(2)O.	Heme.	\N	\N	\N	\N	IPR002016/IPR024589/IPR002016/IPR001621/IPR019793/IPR019794/IPR002016/IPR010255	Haem peroxidase, plant/fungal/bacterial/Fungal ligninase, C-terminal/Haem peroxidase, plant/fungal/bacterial/Fungal ligninase/Peroxidases heam-ligand binding site/Peroxidase, active site/Haem peroxidase, plant/fungal/bacterial/Haem peroxidase	HMMPfam/HMMPfam/PRINTS/PRINTS/ProSitePatterns/ProSitePatterns/ProSiteProfiles/SUPERFAMILY	PF00141/PF11895/PR00458/PR00462/PS00435/PS00436/PS50873/SSF48113	Peroxidase/Domain of unknown function (DUF3415)/Haem peroxidase superfamily signature/Fungal lignin peroxidase family signature/Peroxidases proximal heme-ligand signature./Peroxidases active site signature./Plant heme peroxidase family profile./\N
859658	3.2.1.67	Galacturan 1,4-alpha-galacturonidase.	{(1,4)-alpha-D-galacturonide}(N) + H(2)O = {(1,4)-alpha-D- galacturonide}(N-1) + D-galacturonate.	\N	\N	Starch and sucrose metabolism	Metabolism of Complex Carbohydrates	METABOLIC	IPR000743/IPR000743/IPR011050	Glycoside hydrolase, family 28/Glycoside hydrolase, family 28/Pectin lyase fold/virulence factor	HMMPfam/ProSitePatterns/SUPERFAMILY	PF00295/PS00502/SSF51126	Glycosyl hydrolases family 28/Polygalacturonase active site./\N
861371	NA	NA	NA	NA	NA	NA	NA	NA	IPR001466/IPR012338	Beta-lactamase-related/Beta-lactamase/transpeptidase-like	HMMPfam/SUPERFAMILY	PF00144/SSF56601	Beta-lactamase/\N
861392	NA	NA	NA	NA	NA	NA	NA	NA	IPR000172/IPR007867/IPR000172/IPR000172/\N/\N	Glucose-methanol-choline oxidoreductase, N-terminal/Glucose-methanol-choline oxidoreductase, C-terminal/Glucose-methanol-choline oxidoreductase, N-terminal/Glucose-methanol-choline oxidoreductase, N-terminal/\N/\N	HMMPfam/HMMPfam/ProSitePatterns/ProSitePatterns/SUPERFAMILY/SUPERFAMILY	PF00732/PF05199/PS00623/PS00624/SSF51905/SSF54373	GMC oxidoreductase/GMC oxidoreductase/GMC oxidoreductases signature 1./GMC oxidoreductases signature 2./\N/\N
861717	NA	NA	NA	NA	NA	NA	NA	NA	IPR024338	Stretch-activated cation channel Mid1	HMMPfam	PF12929	Stretch-activated Ca2+-permeable channel component
861894	NA	NA	NA	NA	NA	NA	NA	NA	IPR000743/IPR011050	Glycoside hydrolase, family 28/Pectin lyase fold/virulence factor	HMMPfam/SUPERFAMILY	PF00295/SSF51126	Glycosyl hydrolases family 28/\N
862177	3.2.1.14	Chitinase.	Hydrolysis of the 1,4-beta-linkages of N-acetyl-D-glucosamine polymers of chitin.	\N	\N	Aminosugars metabolism	Metabolism of Complex Carbohydrates	METABOLIC	IPR001223/IPR003610/IPR001579/IPR003610/IPR003610/IPR017853	Glycoside hydrolase, family 18, catalytic domain/Carbohydrate-binding module family 5/12/Glycoside hydrolase, chitinase active site/Carbohydrate-binding module family 5/12/Carbohydrate-binding module family 5/12/Glycoside hydrolase superfamily	HMMPfam/HMMPfam/ProSitePatterns/SMART/SUPERFAMILY/SUPERFAMILY	PF00704/PF02839/PS01095/SM00495/SSF51055/SSF51445	Glycosyl hydrolases family 18/Carbohydrate binding domain/Chitinases family 18 active site./Chitin-binding domain type 3/\N/\N
862708	NA	NA	NA	NA	NA	NA	NA	NA	IPR001128/IPR002401/IPR017972/IPR001128	Cytochrome P450/Cytochrome P450, E-class, group I/Cytochrome P450, conserved site/Cytochrome P450	HMMPfam/PRINTS/ProSitePatterns/SUPERFAMILY	PF00067/PR00463/PS00086/SSF48264	Cytochrome P450/E-class P450 group I signature/Cytochrome P450 cysteine heme-iron ligand signature./\N
862837	NA	NA	NA	NA	NA	NA	NA	NA	IPR010829/IPR009009	Cerato-platanin/RlpA-like double-psi beta-barrel domain	HMMPfam/SUPERFAMILY	PF07249/SSF50685	Cerato-platanin/\N
863280	3.5.1.41	Chitin deacetylase.	Chitin + H(2)O = chitosan + acetate.	\N	\N	Aminosugars metabolism	Metabolism of Complex Carbohydrates	METABOLIC	IPR002509/IPR002509/IPR011330	Polysaccharide deacetylase/Polysaccharide deacetylase/Glycoside hydrolase/deacetylase, beta/alpha-barrel	HMMPfam/ProSiteProfiles/SUPERFAMILY	PF01522/PS51677/SSF88713	Polysaccharide deacetylase/NodB homology domain profile./\N
863488	3.4.21.48	Cerevisin.	Hydrolysis of proteins with broad specificity, and of BZ-Arg-OET > Ac-Tyr-OET. Does not hydrolyse peptide amides.	\N	\N	\N	\N	\N	IPR000209/IPR010259/IPR015500/IPR023827/IPR023828/IPR000209/IPR009020	Peptidase S8/S53 domain/Peptidase S8 propeptide/proteinase inhibitor I9/Peptidase S8, subtilisin-related/Peptidase S8, subtilisin, Asp-active site/Peptidase S8, subtilisin, Ser-active site/Peptidase S8/S53 domain/Proteinase inhibitor, propeptide	HMMPfam/HMMPfam/PRINTS/ProSitePatterns/ProSitePatterns/SUPERFAMILY/SUPERFAMILY	PF00082/PF05922/PR00723/PS00136/PS00138/SSF52743/SSF54897	Subtilase family/Peptidase inhibitor I9/Subtilisin serine protease family (S8) signature/Serine proteases, subtilase family, aspartic acid active site./Serine proteases, subtilase family, serine active site./\N/\N
863489	3.4.21.48	Cerevisin.	Hydrolysis of proteins with broad specificity, and of BZ-Arg-OET > Ac-Tyr-OET. Does not hydrolyse peptide amides.	\N	\N	\N	\N	\N	IPR000209/IPR015500/IPR023828/IPR000209	Peptidase S8/S53 domain/Peptidase S8, subtilisin-related/Peptidase S8, subtilisin, Ser-active site/Peptidase S8/S53 domain	HMMPfam/PRINTS/ProSitePatterns/SUPERFAMILY	PF00082/PR00723/PS00138/SSF52743	Subtilase family/Subtilisin serine protease family (S8) signature/Serine proteases, subtilase family, serine active site./\N
863800	3.2.1.14	Chitinase.	Hydrolysis of the 1,4-beta-linkages of N-acetyl-D-glucosamine polymers of chitin.	\N	\N	Aminosugars metabolism	Metabolism of Complex Carbohydrates	METABOLIC	IPR001223/IPR001579/IPR011583/IPR017853/IPR029070	Glycoside hydrolase, family 18, catalytic domain/Glycoside hydrolase, chitinase active site/Chitinase II/Glycoside hydrolase superfamily/Chitinase insertion domain	HMMPfam/ProSitePatterns/SMART/SUPERFAMILY/SUPERFAMILY	PF00704/PS01095/SM00636/SSF51445/SSF54556	Glycosyl hydrolases family 18/Chitinases family 18 active site./\N/\N/\N
864194	NA	NA	NA	NA	NA	NA	NA	NA	IPR002018/IPR019826/IPR029058	Carboxylesterase, type B/Carboxylesterase type B, active site/Alpha/Beta hydrolase fold	HMMPfam/ProSitePatterns/SUPERFAMILY	PF00135/PS00122/SSF53474	Carboxylesterase family/Carboxylesterases type-B serine active site./\N
864456	1.14.14.1/1.14.14.1/1.14.14.1	Unspecific monooxygenase./Unspecific monooxygenase./Unspecific monooxygenase.	RH + reduced flavoprotein + O(2) = ROH + oxidized flavoprotein + H(2)O./RH + reduced flavoprotein + O(2) = ROH + oxidized flavoprotein + H(2)O./RH + reduced flavoprotein + O(2) = ROH + oxidized flavoprotein + H(2)O.	Heme-thiolate./Heme-thiolate./Heme-thiolate.	\N/\N/\N	Tryptophan metabolism/Fatty acid metabolism/gamma-Hexachlorocyclohexane degradation	Amino Acid Metabolism/Lipid Metabolism/Biodegradation of Xenobiotics	METABOLIC/METABOLIC/METABOLIC	IPR001128/IPR001128/IPR002403/IPR001128	Cytochrome P450/Cytochrome P450/Cytochrome P450, E-class, group IV/Cytochrome P450	HMMPfam/PRINTS/PRINTS/SUPERFAMILY	PF00067/PR00385/PR00465/SSF48264	Cytochrome P450/P450 superfamily signature/E-class P450 group IV signature/\N
864701	3.2.1.14	Chitinase.	Hydrolysis of the 1,4-beta-linkages of N-acetyl-D-glucosamine polymers of chitin.	\N	\N	Aminosugars metabolism	Metabolism of Complex Carbohydrates	METABOLIC	IPR001223/IPR001579/\N/IPR011583/IPR017853/IPR029070	Glycoside hydrolase, family 18, catalytic domain/Glycoside hydrolase, chitinase active site/\N/Chitinase II/Glycoside hydrolase superfamily/Chitinase insertion domain	HMMPfam/ProSitePatterns/ProSiteProfiles/SMART/SUPERFAMILY/SUPERFAMILY	PF00704/PS01095/PS51257/SM00636/SSF51445/SSF54556	Glycosyl hydrolases family 18/Chitinases family 18 active site./Prokaryotic membrane lipoprotein lipid attachment site profile./\N/\N/\N
864788	NA	NA	NA	NA	NA	NA	NA	NA	IPR001128/IPR002403/IPR017972/IPR001128	Cytochrome P450/Cytochrome P450, E-class, group IV/Cytochrome P450, conserved site/Cytochrome P450	HMMPfam/PRINTS/ProSitePatterns/SUPERFAMILY	PF00067/PR00465/PS00086/SSF48264	Cytochrome P450/E-class P450 group IV signature/Cytochrome P450 cysteine heme-iron ligand signature./\N
866019	NA	NA	NA	NA	NA	NA	NA	NA	IPR006094/IPR012951/IPR016166/IPR016166	FAD linked oxidase, N-terminal/Berberine/berberine-like/FAD-binding, type 2/FAD-binding, type 2	HMMPfam/HMMPfam/ProSiteProfiles/SUPERFAMILY	PF01565/PF08031/PS51387/SSF56176	FAD binding domain/Berberine and berberine like/PCMH-type FAD-binding domain profile./\N
866284	1.14.14.1/1.14.14.1/1.14.14.1	Unspecific monooxygenase./Unspecific monooxygenase./Unspecific monooxygenase.	RH + reduced flavoprotein + O(2) = ROH + oxidized flavoprotein + H(2)O./RH + reduced flavoprotein + O(2) = ROH + oxidized flavoprotein + H(2)O./RH + reduced flavoprotein + O(2) = ROH + oxidized flavoprotein + H(2)O.	Heme-thiolate./Heme-thiolate./Heme-thiolate.	\N/\N/\N	Tryptophan metabolism/Fatty acid metabolism/gamma-Hexachlorocyclohexane degradation	Amino Acid Metabolism/Lipid Metabolism/Biodegradation of Xenobiotics	METABOLIC/METABOLIC/METABOLIC	IPR001128/IPR002401/IPR001128	Cytochrome P450/Cytochrome P450, E-class, group I/Cytochrome P450	HMMPfam/PRINTS/SUPERFAMILY	PF00067/PR00463/SSF48264	Cytochrome P450/E-class P450 group I signature/\N
868375	3.1.2.22	Palmitoyl-protein hydrolase.	Palmitoyl-protein + H(2)O = palmitate + protein.	\N	\N	\N	\N	\N	IPR002472/IPR002472/IPR029058	Palmitoyl protein thioesterase/Palmitoyl protein thioesterase/Alpha/Beta hydrolase fold	HMMPfam/PRINTS/SUPERFAMILY	PF02089/PR00414/SSF53474	Palmitoyl protein thioesterase/Palmitoyl protein thioesterase signature/\N
868674	3.4.23.34	Cathepsin E.	Similar to cathepsin D, but slightly broader specificity.	\N	\N	\N	\N	\N	IPR001461/IPR001461/IPR021109	Aspartic peptidase/Aspartic peptidase/Aspartic peptidase domain	HMMPfam/PRINTS/SUPERFAMILY	PF00026/PR00792/SSF50630	Eukaryotic aspartyl protease/Pepsin (A1) aspartic protease family signature/\N
868859	5.2.1.8	Peptidylprolyl isomerase.	Peptidylproline (omega=180) = peptidylproline (omega=0).	\N	\N	\N	\N	\N	IPR002130/IPR002130/IPR020892/IPR002130/IPR029000	Cyclophilin-type peptidyl-prolyl cis-trans isomerase domain/Cyclophilin-type peptidyl-prolyl cis-trans isomerase domain/Cyclophilin-type peptidyl-prolyl cis-trans isomerase, conserved site/Cyclophilin-type peptidyl-prolyl cis-trans isomerase domain/Cyclophilin-like domain	HMMPfam/PRINTS/ProSitePatterns/ProSiteProfiles/SUPERFAMILY	PF00160/PR00153/PS00170/PS50072/SSF50891	Cyclophilin type peptidyl-prolyl cis-trans isomerase/CLD/Cyclophilin peptidyl-prolyl cis-trans isomerase signature/Cyclophilin-type peptidyl-prolyl cis-trans isomerase signature./Cyclophilin-type peptidyl-prolyl cis-trans isomerase domain profile./\N
869010	NA	NA	NA	NA	NA	NA	NA	NA	IPR000757/IPR013320	Glycoside hydrolase, family 16/Concanavalin A-like lectin/glucanase domain	HMMPfam/SUPERFAMILY	PF00722/SSF49899	Glycosyl hydrolases family 16/\N
869295	1.14.13.1/1.14.13.1	Salicylate 1-monooxygenase./Salicylate 1-monooxygenase.	Salicylate + NADH + O(2) = catechol + NAD(+) + H(2)O + CO(2)./Salicylate + NADH + O(2) = catechol + NAD(+) + H(2)O + CO(2).	FAD./FAD.	\N/\N	Fluorene degradation/Nitorobenzene degradation	Biodegradation of Xenobiotics/Biodegradation of Xenobiotics	METABOLIC/METABOLIC	IPR002938/IPR003042/\N	Monooxygenase, FAD-binding/Aromatic-ring hydroxylase-like/\N	HMMPfam/PRINTS/SUPERFAMILY	PF01494/PR00420/SSF51905	FAD binding domain/Aromatic-ring hydroxylase (flavoprotein monooxygenase) signature/\N
870052	NA	NA	NA	NA	NA	NA	NA	NA	IPR006094/IPR012951/IPR016166/IPR016166	FAD linked oxidase, N-terminal/Berberine/berberine-like/FAD-binding, type 2/FAD-binding, type 2	HMMPfam/HMMPfam/ProSiteProfiles/SUPERFAMILY	PF01565/PF08031/PS51387/SSF56176	FAD binding domain/Berberine and berberine like/PCMH-type FAD-binding domain profile./\N
870084	1.14.-.-/1.14.-.-/1.14.-.-/1.14.-.-	Acting on paired donors, with incorporation or reduction of/Acting on paired donors, with incorporation or reduction of/Acting on paired donors, with incorporation or reduction of/Acting on paired donors, with incorporation or reduction of	\N/\N/\N/\N	\N/\N/\N/\N	\N/\N/\N/\N	gamma-Hexachlorocyclohexane degradation/Ascorbate and aldarate metabolism/Flavonoids, stilbene and lignin biosynthesis/Fluorene degradation	Biodegradation of Xenobiotics/Carbohydrate Metabolism/Biosynthesis of Secondary Metabolites/Biodegradation of Xenobiotics	METABOLIC/METABOLIC/METABOLIC/METABOLIC	IPR001128/IPR001128/IPR002401/IPR001128	Cytochrome P450/Cytochrome P450/Cytochrome P450, E-class, group I/Cytochrome P450	HMMPfam/PRINTS/PRINTS/SUPERFAMILY	PF00067/PR00385/PR00463/SSF48264	Cytochrome P450/P450 superfamily signature/E-class P450 group I signature/\N
870767	3.4.23.25	Saccharopepsin.	Hydrolysis of proteins with broad specificity for peptide bonds. Cleaves -Leu-Leu-|-Val-Tyr- bond in a synthetic substrate. Does not act on esters of Tyr or Arg.	\N	\N	\N	\N	\N	IPR001461/IPR001461/IPR021109	Aspartic peptidase/Aspartic peptidase/Aspartic peptidase domain	HMMPfam/PRINTS/SUPERFAMILY	PF00026/PR00792/SSF50630	Eukaryotic aspartyl protease/Pepsin (A1) aspartic protease family signature/\N
872191	3.2.1.8	Endo-1,4-beta-xylanase.	Endohydrolysis of 1,4-beta-D-xylosidic linkages in xylans.	\N	\N	\N	\N	\N	IPR001000/IPR000254/IPR001000/IPR000254/\N/IPR000254/IPR000254/IPR001000/IPR017853/IPR000254	Glycoside hydrolase, family 10/Cellulose-binding domain, fungal/Glycoside hydrolase, family 10/Cellulose-binding domain, fungal/\N/Cellulose-binding domain, fungal/Cellulose-binding domain, fungal/Glycoside hydrolase, family 10/Glycoside hydrolase superfamily/Cellulose-binding domain, fungal	HMMPfam/HMMPfam/PRINTS/ProSitePatterns/ProSitePatterns/ProSiteProfiles/SMART/SMART/SUPERFAMILY/SUPERFAMILY	PF00331/PF00734/PR00134/PS00562/PS00591/PS51164/SM00236/SM00633/SSF51445/SSF57180	Glycosyl hydrolase family 10/Fungal cellulose binding domain/Glycosyl hydrolase family 10 signature/CBM1 (carbohydrate binding type-1) domain signature./Glycosyl hydrolases family 10 active site./CBM1 (carbohydrate binding type-1) domain profile./Fungal-type cellulose-binding domain/Glycosyl hydrolase family 10/\N/\N
876593	2.1.1.110	Sterigmatocystin 7-O-methyltransferase.	S-adenosyl-L-methionine + sterigmatocystin = S-adenosyl-L-homocysteine + 7-O-methylsterigmatocystin.	\N	\N	\N	\N	\N	IPR001077/IPR012967/IPR016461/\N/IPR029063	O-methyltransferase, family 2/Plant methyltransferase dimerisation/O-methyltransferase COMT-type/\N/S-adenosyl-L-methionine-dependent methyltransferase	HMMPfam/HMMPfam/ProSiteProfiles/SUPERFAMILY/SUPERFAMILY	PF00891/PF08100/PS51683/SSF46785/SSF53335	O-methyltransferase/Dimerisation domain/SAM-dependent O-methyltransferase class II-type profile./\N/\N
879792	3.1.1.3	Triacylglycerol lipase.	Triacylglycerol + H(2)O = diacylglycerol + a fatty acid anion.	\N	Hepatic lipase deficiency; MIM:151670. Congenital lipase deficiency; MIM:246600. Wolman disease; MIM:278000.	Glycerolipid metabolism	Metabolism of Complex Lipids	METABOLIC	IPR002018/IPR019826/IPR019819/IPR029058	Carboxylesterase, type B/Carboxylesterase type B, active site/Carboxylesterase type B, conserved site/Alpha/Beta hydrolase fold	HMMPfam/ProSitePatterns/ProSitePatterns/SUPERFAMILY	PF00135/PS00122/PS00941/SSF53474	Carboxylesterase family/Carboxylesterases type-B serine active site./Carboxylesterases type-B signature 2./\N
879975	NA	NA	NA	NA	NA	NA	NA	NA	IPR001404/\N/IPR001404/IPR020575/\N/IPR020568/IPR003594	Heat shock protein Hsp90 family/\N/Heat shock protein Hsp90 family/Heat shock protein Hsp90, N-terminal/\N/Ribosomal protein S5 domain 2-type fold/Histidine kinase-like ATPase, C-terminal domain	HMMPfam/HMMPfam/PIRSF/PRINTS/SUPERFAMILY/SUPERFAMILY/SUPERFAMILY	PF00183/PF13589/PIRSF002583/PR00775/SSF110942/SSF54211/SSF55874	Hsp90 protein/Histidine kinase-, DNA gyrase B-, and HSP90-like ATPase/\N/90kDa heat shock protein signature/\N/\N/\N
880318	3.4.23.25	Saccharopepsin.	Hydrolysis of proteins with broad specificity for peptide bonds. Cleaves -Leu-Leu-|-Val-Tyr- bond in a synthetic substrate. Does not act on esters of Tyr or Arg.	\N	\N	\N	\N	\N	IPR001461/IPR001461/IPR001969/IPR021109	Aspartic peptidase/Aspartic peptidase/Aspartic peptidase, active site/Aspartic peptidase domain	HMMPfam/PRINTS/ProSitePatterns/SUPERFAMILY	PF00026/PR00792/PS00141/SSF50630	Eukaryotic aspartyl protease/Pepsin (A1) aspartic protease family signature/Eukaryotic and viral aspartyl proteases active site./\N
882452	NA	NA	NA	NA	NA	NA	NA	NA	IPR010829/IPR009009	Cerato-platanin/RlpA-like double-psi beta-barrel domain	HMMPfam/SUPERFAMILY	PF07249/SSF50685	Cerato-platanin/\N
882918	NA	NA	NA	NA	NA	NA	NA	NA	IPR000254/IPR000254/IPR000254/IPR000254/IPR000254	Cellulose-binding domain, fungal/Cellulose-binding domain, fungal/Cellulose-binding domain, fungal/Cellulose-binding domain, fungal/Cellulose-binding domain, fungal	HMMPfam/ProSitePatterns/ProSiteProfiles/SMART/SUPERFAMILY	PF00734/PS00562/PS51164/SM00236/SSF57180	Fungal cellulose binding domain/CBM1 (carbohydrate binding type-1) domain signature./CBM1 (carbohydrate binding type-1) domain profile./Fungal-type cellulose-binding domain/\N
883085	1.1.99.1	Choline dehydrogenase.	Choline + acceptor = betaine aldehyde + reduced acceptor.	PQQ.	\N	Glycine, serine and threonine metabolism	Amino Acid Metabolism	METABOLIC	IPR000172/IPR000172/\N/\N	Glucose-methanol-choline oxidoreductase, N-terminal/Glucose-methanol-choline oxidoreductase, N-terminal/\N/\N	HMMPfam/ProSitePatterns/SUPERFAMILY/SUPERFAMILY	PF00732/PS00624/SSF51905/SSF54373	GMC oxidoreductase/GMC oxidoreductases signature 2./\N/\N
883086	1.1.99.1	Choline dehydrogenase.	Choline + acceptor = betaine aldehyde + reduced acceptor.	PQQ.	\N	Glycine, serine and threonine metabolism	Amino Acid Metabolism	METABOLIC	IPR000172/IPR007867/IPR012132/IPR000172/IPR000172/\N/\N	Glucose-methanol-choline oxidoreductase, N-terminal/Glucose-methanol-choline oxidoreductase, C-terminal/Glucose-methanol-choline oxidoreductase/Glucose-methanol-choline oxidoreductase, N-terminal/Glucose-methanol-choline oxidoreductase, N-terminal/\N/\N	HMMPfam/HMMPfam/PIRSF/ProSitePatterns/ProSitePatterns/SUPERFAMILY/SUPERFAMILY	PF00732/PF05199/PIRSF000137/PS00623/PS00624/SSF51905/SSF54373	GMC oxidoreductase/GMC oxidoreductase/\N/GMC oxidoreductases signature 1./GMC oxidoreductases signature 2./\N/\N
884436	1.1.3.9	Galactose oxidase.	D-galactose + O(2) = D-galacto-hexodialose + H(2)O(2).	Copper.	\N	Galactose metabolism	Carbohydrate Metabolism	METABOLIC	IPR002889/IPR009880/IPR015202/IPR002889/IPR013994/IPR011043/IPR014756	Carbohydrate-binding WSC/Glyoxal oxidase, N-terminal/Domain of unknown function DUF1929/Carbohydrate-binding WSC/Carbohydrate-binding WSC, subgroup/Galactose oxidase/kelch, beta-propeller/Immunoglobulin E-set	HMMPfam/HMMPfam/HMMPfam/ProSiteProfiles/SMART/SUPERFAMILY/SUPERFAMILY	PF01822/PF07250/PF09118/PS51212/SM00321/SSF50965/SSF81296	WSC domain/Glyoxal oxidase N-terminus/Domain of unknown function (DUF1929)/WSC domain profile./present in yeast cell wall integrity and stress response component proteins/\N/\N
884988	3.4.23.25	Saccharopepsin.	Hydrolysis of proteins with broad specificity for peptide bonds. Cleaves -Leu-Leu-|-Val-Tyr- bond in a synthetic substrate. Does not act on esters of Tyr or Arg.	\N	\N	\N	\N	\N	IPR001461/IPR001461/IPR001969/IPR021109	Aspartic peptidase/Aspartic peptidase/Aspartic peptidase, active site/Aspartic peptidase domain	HMMPfam/PRINTS/ProSitePatterns/SUPERFAMILY	PF00026/PR00792/PS00141/SSF50630	Eukaryotic aspartyl protease/Pepsin (A1) aspartic protease family signature/Eukaryotic and viral aspartyl proteases active site./\N
885577	NA	NA	NA	NA	NA	NA	NA	NA	IPR000120/IPR023631	Amidase/Amidase signature domain	HMMPfam/SUPERFAMILY	PF01425/SSF75304	Amidase/\N
885793	NA	NA	NA	NA	NA	NA	NA	NA	IPR011041	Soluble quinoprotein glucose/sorbosone dehydrogenase	SUPERFAMILY	SSF50952	\N
887207	NA	NA	NA	NA	NA	NA	NA	NA	IPR001604/IPR020821/IPR001604/\N	DNA/RNA non-specific endonuclease/Extracellular Endonuclease, subunit A/DNA/RNA non-specific endonuclease/\N	HMMPfam/SMART/SMART/SUPERFAMILY	PF01223/SM00477/SM00892/SSF54060	DNA/RNA non-specific endonuclease/DNA/RNA non-specific endonuclease/DNA/RNA non-specific endonuclease/\N
887553	NA	NA	NA	NA	NA	NA	NA	NA	IPR013126/IPR029048/\N	Heat shock protein 70 family/Heat shock protein 70kD, C-terminal domain/\N	HMMPfam/SUPERFAMILY/SUPERFAMILY	PF00012/SSF100934/SSF53067	Hsp70 protein/\N/\N
887641	3.4.21.53	Endopeptidase La.	Hydrolysis of large proteins such as globin, casein and denaturated serum albumin, in presence of ATP.	\N	\N	\N	\N	\N	IPR003959/IPR008269/\N/IPR008268/IPR003593/IPR027417/IPR020568	ATPase, AAA-type, core/Peptidase S16, Lon C-terminal/\N/Peptidase S16, active site/AAA+ ATPase domain/P-loop containing nucleoside triphosphate hydrolase/Ribosomal protein S5 domain 2-type fold	HMMPfam/HMMPfam/PRINTS/ProSitePatterns/SMART/SUPERFAMILY/SUPERFAMILY	PF00004/PF05362/PR00830/PS01046/SM00382/SSF52540/SSF54211	ATPase family associated with various cellular activities (AAA)/Lon protease (S16) C-terminal proteolytic domain/Endopeptidase La (Lon) serine protease (S16) signature/ATP-dependent serine proteases, lon family, serine active site./ATPases associated with a variety of cellular activities/\N/\N
888205	NA	NA	NA	NA	NA	NA	NA	NA	IPR006045/IPR006045/IPR011051/IPR017774	Cupin 1/Cupin 1/RmlC-like cupin domain/Bicupin, oxalate decarboxylase/oxidase	HMMPfam/SMART/SUPERFAMILY/TIGRFAM	PF00190/SM00835/SSF51182/TIGR03404	Cupin/Cupin/\N/bicupin_oxalic: bicupin, oxalate decarboxylase family
888778	NA	NA	NA	NA	NA	NA	NA	NA	IPR006094/\N/IPR016166/IPR016166	FAD linked oxidase, N-terminal/\N/FAD-binding, type 2/FAD-binding, type 2	HMMPfam/ProSiteProfiles/ProSiteProfiles/SUPERFAMILY	PF01565/PS51257/PS51387/SSF56176	FAD binding domain/Prokaryotic membrane lipoprotein lipid attachment site profile./PCMH-type FAD-binding domain profile./\N
889683	3.4.23.25	Saccharopepsin.	Hydrolysis of proteins with broad specificity for peptide bonds. Cleaves -Leu-Leu-|-Val-Tyr- bond in a synthetic substrate. Does not act on esters of Tyr or Arg.	\N	\N	\N	\N	\N	IPR001461/IPR001461/IPR021109	Aspartic peptidase/Aspartic peptidase/Aspartic peptidase domain	HMMPfam/PRINTS/SUPERFAMILY	PF00026/PR00792/SSF50630	Eukaryotic aspartyl protease/Pepsin (A1) aspartic protease family signature/\N
889958	1.10.3.3	L-ascorbate oxidase.	2 L-ascorbate + O(2) = 2 dehydroascorbate + 2 H(2)O.	Copper.	\N	Ascorbate and aldarate metabolism	Carbohydrate Metabolism	METABOLIC	IPR001117/IPR011706/IPR011707/IPR002355/IPR002355/IPR008972	Multicopper oxidase, type 1/Multicopper oxidase, type 2/Multicopper oxidase, type 3/Multicopper oxidase, copper-binding site/Multicopper oxidase, copper-binding site/Cupredoxin	HMMPfam/HMMPfam/HMMPfam/ProSitePatterns/ProSitePatterns/SUPERFAMILY	PF00394/PF07731/PF07732/PS00079/PS00080/SSF49503	Multicopper oxidase/Multicopper oxidase/Multicopper oxidase/Multicopper oxidases signature 1./Multicopper oxidases signature 2./\N
890564	NA	NA	NA	NA	NA	NA	NA	NA	IPR001128/IPR002401/IPR001128	Cytochrome P450/Cytochrome P450, E-class, group I/Cytochrome P450	HMMPfam/PRINTS/SUPERFAMILY	PF00067/PR00463/SSF48264	Cytochrome P450/E-class P450 group I signature/\N
891260	1.14.14.1/1.14.14.1/1.14.14.1	Unspecific monooxygenase./Unspecific monooxygenase./Unspecific monooxygenase.	RH + reduced flavoprotein + O(2) = ROH + oxidized flavoprotein + H(2)O./RH + reduced flavoprotein + O(2) = ROH + oxidized flavoprotein + H(2)O./RH + reduced flavoprotein + O(2) = ROH + oxidized flavoprotein + H(2)O.	Heme-thiolate./Heme-thiolate./Heme-thiolate.	\N/\N/\N	Tryptophan metabolism/Fatty acid metabolism/gamma-Hexachlorocyclohexane degradation	Amino Acid Metabolism/Lipid Metabolism/Biodegradation of Xenobiotics	METABOLIC/METABOLIC/METABOLIC	IPR001128/IPR002401/IPR001128	Cytochrome P450/Cytochrome P450, E-class, group I/Cytochrome P450	HMMPfam/PRINTS/SUPERFAMILY	PF00067/PR00463/SSF48264	Cytochrome P450/E-class P450 group I signature/\N
892010	3.2.1.8	Endo-1,4-beta-xylanase.	Endohydrolysis of 1,4-beta-D-xylosidic linkages in xylans.	\N	\N	\N	\N	\N	IPR001000/IPR001000/\N/IPR001000/IPR017853	Glycoside hydrolase, family 10/Glycoside hydrolase, family 10/\N/Glycoside hydrolase, family 10/Glycoside hydrolase superfamily	HMMPfam/PRINTS/ProSitePatterns/SMART/SUPERFAMILY	PF00331/PR00134/PS00591/SM00633/SSF51445	Glycosyl hydrolase family 10/Glycosyl hydrolase family 10 signature/Glycosyl hydrolases family 10 active site./Glycosyl hydrolase family 10/\N
892025	3.2.1.8	Endo-1,4-beta-xylanase.	Endohydrolysis of 1,4-beta-D-xylosidic linkages in xylans.	\N	\N	\N	\N	\N	IPR001000/IPR001000/\N/IPR001000/IPR017853	Glycoside hydrolase, family 10/Glycoside hydrolase, family 10/\N/Glycoside hydrolase, family 10/Glycoside hydrolase superfamily	HMMPfam/PRINTS/ProSitePatterns/SMART/SUPERFAMILY	PF00331/PR00134/PS00591/SM00633/SSF51445	Glycosyl hydrolase family 10/Glycosyl hydrolase family 10 signature/Glycosyl hydrolases family 10 active site./Glycosyl hydrolase family 10/\N
892384	NA	NA	NA	NA	NA	NA	NA	NA	IPR021476	Protein of unknown function DUF3129	HMMPfam	PF11327	Protein of unknown function (DUF3129)
894869	3.1.3.1/3.1.3.1/3.1.3.1	Alkaline phosphatase./Alkaline phosphatase./Alkaline phosphatase.	An orthophosphoric monoester + H(2)O = an alcohol + phosphate./An orthophosphoric monoester + H(2)O = an alcohol + phosphate./An orthophosphoric monoester + H(2)O = an alcohol + phosphate.	Zinc; Magnesium./Zinc; Magnesium./Zinc; Magnesium.	Hypophosphatasia, adult; MIM:146300. Hypophosphatasia, childhood; MIM:241510. Hypophosphatasia, infantile; MIM:214500./Hypophosphatasia, adult; MIM:146300. Hypophosphatasia, childhood; MIM:241510. Hypophosphatasia, infantile; MIM:214500./Hypophosphatasia, adult; MIM:146300. Hypophosphatasia, childhood; MIM:241510. Hypophosphatasia, infantile; MIM:214500.	gamma-Hexachlorocyclohexane degradation/Folate biosynthesis/Glycerolipid metabolism	Biodegradation of Xenobiotics/Metabolism of Cofactors and Vitamins/Metabolism of Complex Lipids	METABOLIC/METABOLIC/METABOLIC	IPR018946/IPR029052	Alkaline phosphatase D-related/Metallo-dependent phosphatase-like	HMMPfam/SUPERFAMILY	PF09423/SSF56300	PhoD-like phosphatase/\N
895042	3.1.1.3	Triacylglycerol lipase.	Triacylglycerol + H(2)O = diacylglycerol + a fatty acid anion.	\N	Hepatic lipase deficiency; MIM:151670. Congenital lipase deficiency; MIM:246600. Wolman disease; MIM:278000.	Glycerolipid metabolism	Metabolism of Complex Lipids	METABOLIC	IPR002921/IPR029058	Fungal lipase-like domain/Alpha/Beta hydrolase fold	HMMPfam/SUPERFAMILY	PF01764/SSF53474	Lipase (class 3)/\N
895112	NA	NA	NA	NA	NA	NA	NA	NA	IPR001128/IPR002403/IPR017972/IPR001128	Cytochrome P450/Cytochrome P450, E-class, group IV/Cytochrome P450, conserved site/Cytochrome P450	HMMPfam/PRINTS/ProSitePatterns/SUPERFAMILY	PF00067/PR00465/PS00086/SSF48264	Cytochrome P450/E-class P450 group IV signature/Cytochrome P450 cysteine heme-iron ligand signature./\N
895532	NA	NA	NA	NA	NA	NA	NA	NA	IPR006094/IPR016166/IPR016166	FAD linked oxidase, N-terminal/FAD-binding, type 2/FAD-binding, type 2	HMMPfam/ProSiteProfiles/SUPERFAMILY	PF01565/PS51387/SSF56176	FAD binding domain/PCMH-type FAD-binding domain profile./\N
895932	NA	NA	NA	NA	NA	NA	NA	NA	IPR001128/IPR001128/IPR002401/IPR017972/IPR001128	Cytochrome P450/Cytochrome P450/Cytochrome P450, E-class, group I/Cytochrome P450, conserved site/Cytochrome P450	HMMPfam/PRINTS/PRINTS/ProSitePatterns/SUPERFAMILY	PF00067/PR00385/PR00463/PS00086/SSF48264	Cytochrome P450/P450 superfamily signature/E-class P450 group I signature/Cytochrome P450 cysteine heme-iron ligand signature./\N
896008	NA	NA	NA	NA	NA	NA	NA	NA	IPR001128/IPR002401/IPR017972/IPR001128	Cytochrome P450/Cytochrome P450, E-class, group I/Cytochrome P450, conserved site/Cytochrome P450	HMMPfam/PRINTS/ProSitePatterns/SUPERFAMILY	PF00067/PR00463/PS00086/SSF48264	Cytochrome P450/E-class P450 group I signature/Cytochrome P450 cysteine heme-iron ligand signature./\N
896077	NA	NA	NA	NA	NA	NA	NA	NA	IPR001128/IPR001128/IPR002401/IPR017972/IPR001128	Cytochrome P450/Cytochrome P450/Cytochrome P450, E-class, group I/Cytochrome P450, conserved site/Cytochrome P450	HMMPfam/PRINTS/PRINTS/ProSitePatterns/SUPERFAMILY	PF00067/PR00385/PR00463/PS00086/SSF48264	Cytochrome P450/P450 superfamily signature/E-class P450 group I signature/Cytochrome P450 cysteine heme-iron ligand signature./\N
896231	4.2.1.24	Porphobilinogen synthase.	2 5-aminolevulinate = porphobilinogen + 2 H(2)O.	Zinc.	Susceptibility to lead poisoning; MIM:125270. Acute hepatic porphyria; MIM:125270.	Porphyrin and chlorophyll metabolism	Metabolism of Cofactors and Vitamins	METABOLIC	IPR013126/IPR013126/IPR018181/IPR018181/IPR029047/IPR029048/\N	Heat shock protein 70 family/Heat shock protein 70 family/Heat shock protein 70, conserved site/Heat shock protein 70, conserved site/Heat shock protein 70kD, peptide-binding domain/Heat shock protein 70kD, C-terminal domain/\N	HMMPfam/PRINTS/ProSitePatterns/ProSitePatterns/SUPERFAMILY/SUPERFAMILY/SUPERFAMILY	PF00012/PR00301/PS00329/PS01036/SSF100920/SSF100934/SSF53067	Hsp70 protein/70kDa heat shock protein signature/Heat shock hsp70 proteins family signature 2./Heat shock hsp70 proteins family signature 3./\N/\N/\N
896866	NA	NA	NA	NA	NA	NA	NA	NA	IPR000757/IPR013320	Glycoside hydrolase, family 16/Concanavalin A-like lectin/glucanase domain	HMMPfam/SUPERFAMILY	PF00722/SSF49899	Glycosyl hydrolases family 16/\N
897204	3.2.1.59	Glucan endo-1,3-alpha-glucosidase.	Endohydrolysis of 1,3-alpha-D-glucosidic linkages in isolichenin, pseudonigeran and nigeran.	\N	\N	\N	\N	\N	IPR002889/IPR009880/IPR015202/IPR002889/IPR013994/IPR011043/IPR014756	Carbohydrate-binding WSC/Glyoxal oxidase, N-terminal/Domain of unknown function DUF1929/Carbohydrate-binding WSC/Carbohydrate-binding WSC, subgroup/Galactose oxidase/kelch, beta-propeller/Immunoglobulin E-set	HMMPfam/HMMPfam/HMMPfam/ProSiteProfiles/SMART/SUPERFAMILY/SUPERFAMILY	PF01822/PF07250/PF09118/PS51212/SM00321/SSF50965/SSF81296	WSC domain/Glyoxal oxidase N-terminus/Domain of unknown function (DUF1929)/WSC domain profile./present in yeast cell wall integrity and stress response component proteins/\N/\N
899733	3.4.23.25	Saccharopepsin.	Hydrolysis of proteins with broad specificity for peptide bonds. Cleaves -Leu-Leu-|-Val-Tyr- bond in a synthetic substrate. Does not act on esters of Tyr or Arg.	\N	\N	\N	\N	\N	IPR021109	Aspartic peptidase domain	SUPERFAMILY	SSF50630	\N
900905	1.10.3.3	L-ascorbate oxidase.	2 L-ascorbate + O(2) = 2 dehydroascorbate + 2 H(2)O.	Copper.	\N	Ascorbate and aldarate metabolism	Carbohydrate Metabolism	METABOLIC	IPR001117/IPR011706/IPR011707/IPR002355/IPR002355/IPR008972	Multicopper oxidase, type 1/Multicopper oxidase, type 2/Multicopper oxidase, type 3/Multicopper oxidase, copper-binding site/Multicopper oxidase, copper-binding site/Cupredoxin	HMMPfam/HMMPfam/HMMPfam/ProSitePatterns/ProSitePatterns/SUPERFAMILY	PF00394/PF07731/PF07732/PS00079/PS00080/SSF49503	Multicopper oxidase/Multicopper oxidase/Multicopper oxidase/Multicopper oxidases signature 1./Multicopper oxidases signature 2./\N
907245	NA	NA	NA	NA	NA	NA	NA	NA	IPR001128/IPR002401/IPR017972/IPR001128	Cytochrome P450/Cytochrome P450, E-class, group I/Cytochrome P450, conserved site/Cytochrome P450	HMMPfam/PRINTS/ProSitePatterns/SUPERFAMILY	PF00067/PR00463/PS00086/SSF48264	Cytochrome P450/E-class P450 group I signature/Cytochrome P450 cysteine heme-iron ligand signature./\N
908357	NA	NA	NA	NA	NA	NA	NA	NA	IPR001623/IPR001305/IPR002939/IPR001623/IPR018253/IPR001623/IPR001305/IPR001623/IPR001623/IPR008971/IPR001305	DnaJ domain/Heat shock protein DnaJ, cysteine-rich domain/Chaperone DnaJ, C-terminal/DnaJ domain/DnaJ domain, conserved site/DnaJ domain/Heat shock protein DnaJ, cysteine-rich domain/DnaJ domain/DnaJ domain/HSP40/DnaJ peptide-binding/Heat shock protein DnaJ, cysteine-rich domain	HMMPfam/HMMPfam/HMMPfam/PRINTS/ProSitePatterns/ProSiteProfiles/ProSiteProfiles/SMART/SUPERFAMILY/SUPERFAMILY/SUPERFAMILY	PF00226/PF00684/PF01556/PR00625/PS00636/PS50076/PS51188/SM00271/SSF46565/SSF49493/SSF57938	DnaJ domain/DnaJ central domain/DnaJ C terminal domain/DnaJ domain signature/Nt-dnaJ domain signature./dnaJ domain profile./Zinc finger CR-type profile./DnaJ molecular chaperone homology domain/\N/\N/\N
908424	NA	NA	NA	NA	NA	NA	NA	NA	IPR006094/IPR016166/IPR016166	FAD linked oxidase, N-terminal/FAD-binding, type 2/FAD-binding, type 2	HMMPfam/ProSiteProfiles/SUPERFAMILY	PF01565/PS51387/SSF56176	FAD binding domain/PCMH-type FAD-binding domain profile./\N
909616	3.1.1.11/3.1.1.11	Pectinesterase./Pectinesterase.	Pectin + N H(2)O = N methanol + pectate./Pectin + N H(2)O = N methanol + pectate.	\N/\N	\N/\N	Starch and sucrose metabolism/Pentose and glucuronate interconversions	Metabolism of Complex Carbohydrates/Carbohydrate Metabolism	METABOLIC/METABOLIC	IPR000070/IPR011050	Pectinesterase, catalytic/Pectin lyase fold/virulence factor	HMMPfam/SUPERFAMILY	PF01095/SSF51126	Pectinesterase/\N
913058	NA	NA	NA	NA	NA	NA	NA	NA	IPR014044/IPR001283/IPR018244/IPR018244/IPR014044/IPR014044	CAP domain/Cysteine-rich secretory protein, allergen V5/Tpx-1-related/Allergen V5/Tpx-1-related, conserved site/Allergen V5/Tpx-1-related, conserved site/CAP domain/CAP domain	HMMPfam/PRINTS/ProSitePatterns/ProSitePatterns/SMART/SUPERFAMILY	PF00188/PR00837/PS01009/PS01010/SM00198/SSF55797	Cysteine-rich secretory protein family/Allergen V5/Tpx-1 family signature/CRISP family signature 1./CRISP family signature 2./SCP / Tpx-1 / Ag5 / PR-1 / Sc7 family of extracellular domains./\N
915929	NA	NA	NA	NA	NA	NA	NA	NA	IPR001623/IPR019734/\N/IPR001623/IPR019734/IPR001623/IPR013026/IPR019734/IPR001623/IPR001623/\N	DnaJ domain/Tetratricopeptide repeat/\N/DnaJ domain/Tetratricopeptide repeat/DnaJ domain/Tetratricopeptide repeat-containing domain/Tetratricopeptide repeat/DnaJ domain/DnaJ domain/\N	HMMPfam/HMMPfam/HMMPfam/PRINTS/ProSiteProfiles/ProSiteProfiles/ProSiteProfiles/SMART/SMART/SUPERFAMILY/SUPERFAMILY	PF00226/PF13174/PF13414/PR00625/PS50005/PS50076/PS50293/SM00028/SM00271/SSF46565/SSF48452	DnaJ domain/Tetratricopeptide repeat/TPR repeat/DnaJ domain signature/TPR repeat profile./dnaJ domain profile./TPR repeat region circular profile./Tetratricopeptide repeats/DnaJ molecular chaperone homology domain/\N/\N
916601	NA	NA	NA	NA	NA	NA	NA	NA	IPR001128/IPR001128/IPR002401/IPR017972/IPR001128	Cytochrome P450/Cytochrome P450/Cytochrome P450, E-class, group I/Cytochrome P450, conserved site/Cytochrome P450	HMMPfam/PRINTS/PRINTS/ProSitePatterns/SUPERFAMILY	PF00067/PR00385/PR00463/PS00086/SSF48264	Cytochrome P450/P450 superfamily signature/E-class P450 group I signature/Cytochrome P450 cysteine heme-iron ligand signature./\N
916629	NA	NA	NA	NA	NA	NA	NA	NA	IPR001128/IPR002401/IPR017972/IPR001128	Cytochrome P450/Cytochrome P450, E-class, group I/Cytochrome P450, conserved site/Cytochrome P450	HMMPfam/PRINTS/ProSitePatterns/SUPERFAMILY	PF00067/PR00463/PS00086/SSF48264	Cytochrome P450/E-class P450 group I signature/Cytochrome P450 cysteine heme-iron ligand signature./\N
921036	1.14.14.1/1.14.14.1/1.14.14.1	Unspecific monooxygenase./Unspecific monooxygenase./Unspecific monooxygenase.	RH + reduced flavoprotein + O(2) = ROH + oxidized flavoprotein + H(2)O./RH + reduced flavoprotein + O(2) = ROH + oxidized flavoprotein + H(2)O./RH + reduced flavoprotein + O(2) = ROH + oxidized flavoprotein + H(2)O.	Heme-thiolate./Heme-thiolate./Heme-thiolate.	\N/\N/\N	Tryptophan metabolism/Fatty acid metabolism/gamma-Hexachlorocyclohexane degradation	Amino Acid Metabolism/Lipid Metabolism/Biodegradation of Xenobiotics	METABOLIC/METABOLIC/METABOLIC	IPR001128/IPR001128/IPR002401/IPR017972/IPR001128	Cytochrome P450/Cytochrome P450/Cytochrome P450, E-class, group I/Cytochrome P450, conserved site/Cytochrome P450	HMMPfam/PRINTS/PRINTS/ProSitePatterns/SUPERFAMILY	PF00067/PR00385/PR00463/PS00086/SSF48264	Cytochrome P450/P450 superfamily signature/E-class P450 group I signature/Cytochrome P450 cysteine heme-iron ligand signature./\N
921439	2.7.7.7/2.7.7.7/2.7.7.7	DNA-directed DNA polymerase./DNA-directed DNA polymerase./DNA-directed DNA polymerase.	N deoxynucleoside triphosphate = N diphosphate + {DNA}(N)./N deoxynucleoside triphosphate = N diphosphate + {DNA}(N)./N deoxynucleoside triphosphate = N diphosphate + {DNA}(N).	\N/\N/\N	\N/\N/\N	Purine metabolism/ DNA polymerase/Pyrimidine metabolism	Nucleotide Metabolism/REPLICATION AND REPAIR/Nucleotide Metabolism	METABOLIC/REGULATORY/METABOLIC	IPR002018/IPR029058	Carboxylesterase, type B/Alpha/Beta hydrolase fold	HMMPfam/SUPERFAMILY	PF00135/SSF53474	Carboxylesterase family/\N
921543	3.4.23.34	Cathepsin E.	Similar to cathepsin D, but slightly broader specificity.	\N	\N	\N	\N	\N	IPR001461/IPR001461/IPR021109	Aspartic peptidase/Aspartic peptidase/Aspartic peptidase domain	HMMPfam/PRINTS/SUPERFAMILY	PF00026/PR00792/SSF50630	Eukaryotic aspartyl protease/Pepsin (A1) aspartic protease family signature/\N
921691	1.10.3.2	Laccase.	4 benzenediol + O(2) = 4 benzosemiquinone + 2 H(2)O.	Copper.	\N	\N	\N	\N	IPR001117/IPR011706/IPR011707/IPR002355/IPR002355/IPR008972	Multicopper oxidase, type 1/Multicopper oxidase, type 2/Multicopper oxidase, type 3/Multicopper oxidase, copper-binding site/Multicopper oxidase, copper-binding site/Cupredoxin	HMMPfam/HMMPfam/HMMPfam/ProSitePatterns/ProSitePatterns/SUPERFAMILY	PF00394/PF07731/PF07732/PS00079/PS00080/SSF49503	Multicopper oxidase/Multicopper oxidase/Multicopper oxidase/Multicopper oxidases signature 1./Multicopper oxidases signature 2./\N
921793	NA	NA	NA	NA	NA	NA	NA	NA	IPR000254/IPR000254/IPR000254/\N/IPR000254/IPR029058/IPR000254	Cellulose-binding domain, fungal/Cellulose-binding domain, fungal/Cellulose-binding domain, fungal/\N/Cellulose-binding domain, fungal/Alpha/Beta hydrolase fold/Cellulose-binding domain, fungal	HMMPfam/ProSitePatterns/ProSiteProfiles/ProSiteProfiles/SMART/SUPERFAMILY/SUPERFAMILY	PF00734/PS00562/PS51164/PS51257/SM00236/SSF53474/SSF57180	Fungal cellulose binding domain/CBM1 (carbohydrate binding type-1) domain signature./CBM1 (carbohydrate binding type-1) domain profile./Prokaryotic membrane lipoprotein lipid attachment site profile./Fungal-type cellulose-binding domain/\N/\N
922004	NA	NA	NA	NA	NA	NA	NA	NA	IPR006094/IPR012951/IPR016166/IPR016166	FAD linked oxidase, N-terminal/Berberine/berberine-like/FAD-binding, type 2/FAD-binding, type 2	HMMPfam/HMMPfam/ProSiteProfiles/SUPERFAMILY	PF01565/PF08031/PS51387/SSF56176	FAD binding domain/Berberine and berberine like/PCMH-type FAD-binding domain profile./\N
922796	NA	NA	NA	NA	NA	NA	NA	NA	IPR008754/\N	Peptidase M43, pregnancy-associated plasma-A/\N	HMMPfam/SUPERFAMILY	PF05572/SSF55486	Pregnancy-associated plasma protein-A/\N
923404	2.7.4.6/2.7.4.6	Nucleoside-diphosphate kinase./Nucleoside-diphosphate kinase.	ATP + nucleoside diphosphate = ADP + nucleoside triphosphate./ATP + nucleoside diphosphate = ADP + nucleoside triphosphate.	\N/\N	\N/\N	Purine metabolism/Pyrimidine metabolism	Nucleotide Metabolism/Nucleotide Metabolism	METABOLIC/METABOLIC	IPR001564/IPR001564/IPR023005/IPR001564/IPR001564	Nucleoside diphosphate kinase/Nucleoside diphosphate kinase/Nucleoside diphosphate kinase, active site/Nucleoside diphosphate kinase/Nucleoside diphosphate kinase	HMMPfam/PRINTS/ProSitePatterns/SMART/SUPERFAMILY	PF00334/PR01243/PS00469/SM00562/SSF54919	Nucleoside diphosphate kinase/Nucleoside diphosphate kinase signature/Nucleoside diphosphate kinases active site./\N/\N
923690	1.1.99.1	Choline dehydrogenase.	Choline + acceptor = betaine aldehyde + reduced acceptor.	PQQ.	\N	Glycine, serine and threonine metabolism	Amino Acid Metabolism	METABOLIC	IPR000172/IPR007867/IPR012132/IPR000172/IPR000172/\N/\N	Glucose-methanol-choline oxidoreductase, N-terminal/Glucose-methanol-choline oxidoreductase, C-terminal/Glucose-methanol-choline oxidoreductase/Glucose-methanol-choline oxidoreductase, N-terminal/Glucose-methanol-choline oxidoreductase, N-terminal/\N/\N	HMMPfam/HMMPfam/PIRSF/ProSitePatterns/ProSitePatterns/SUPERFAMILY/SUPERFAMILY	PF00732/PF05199/PIRSF000137/PS00623/PS00624/SSF51905/SSF54373	GMC oxidoreductase/GMC oxidoreductase/\N/GMC oxidoreductases signature 1./GMC oxidoreductases signature 2./\N/\N
923867	3.4.24.-	Metalloendopeptidases.	\N	\N	\N	\N	\N	\N	IPR001842/IPR011096/\N	Peptidase M36, fungalysin/FTP domain/\N	HMMPfam/HMMPfam/SUPERFAMILY	PF02128/PF07504/SSF55486	Fungalysin metallopeptidase (M36)/Fungalysin/Thermolysin Propeptide Motif/\N
924049	NA	NA	NA	NA	NA	NA	NA	NA	IPR000757/IPR013320	Glycoside hydrolase, family 16/Concanavalin A-like lectin/glucanase domain	HMMPfam/SUPERFAMILY	PF00722/SSF49899	Glycosyl hydrolases family 16/\N
924441	NA	NA	NA	NA	NA	NA	NA	NA	IPR000757/IPR013320	Glycoside hydrolase, family 16/Concanavalin A-like lectin/glucanase domain	HMMPfam/SUPERFAMILY	PF00722/SSF49899	Glycosyl hydrolases family 16/\N
924456	3.2.1.1	Alpha-amylase.	Endohydrolysis of 1,4-alpha-glucosidic linkages in oligosaccharides and polysaccharides.	\N	\N	Starch and sucrose metabolism	Metabolism of Complex Carbohydrates	METABOLIC	IPR006047/IPR015340/\N/IPR006589/\N/IPR017853	Glycosyl hydrolase, family 13, catalytic domain/Alpha-amylase, domain of unknown function DUF1966, C-terminal/\N/Glycosyl hydrolase, family 13, subfamily, catalytic domain/\N/Glycoside hydrolase superfamily	HMMPfam/HMMPfam/PIRSF/SMART/SUPERFAMILY/SUPERFAMILY	PF00128/PF09260/PIRSF001024/SM00642/SSF51011/SSF51445	Alpha amylase, catalytic domain/Domain of unknown function (DUF1966)/\N/Alpha-amylase domain/\N/\N
924479	NA	NA	NA	NA	NA	NA	NA	NA	IPR010829/IPR009009	Cerato-platanin/RlpA-like double-psi beta-barrel domain	HMMPfam/SUPERFAMILY	PF07249/SSF50685	Cerato-platanin/\N
924633	3.2.1.67	Galacturan 1,4-alpha-galacturonidase.	{(1,4)-alpha-D-galacturonide}(N) + H(2)O = {(1,4)-alpha-D- galacturonide}(N-1) + D-galacturonate.	\N	\N	Starch and sucrose metabolism	Metabolism of Complex Carbohydrates	METABOLIC	IPR000743/IPR011050	Glycoside hydrolase, family 28/Pectin lyase fold/virulence factor	HMMPfam/SUPERFAMILY	PF00295/SSF51126	Glycosyl hydrolases family 28/\N
924834	NA	NA	NA	NA	NA	NA	NA	NA	IPR006094/IPR012951/IPR016166/IPR016166	FAD linked oxidase, N-terminal/Berberine/berberine-like/FAD-binding, type 2/FAD-binding, type 2	HMMPfam/HMMPfam/ProSiteProfiles/SUPERFAMILY	PF01565/PF08031/PS51387/SSF56176	FAD binding domain/Berberine and berberine like/PCMH-type FAD-binding domain profile./\N
924888	NA	NA	NA	NA	NA	NA	NA	NA	IPR000782/IPR000782/IPR000782/IPR000782	FAS1 domain/FAS1 domain/FAS1 domain/FAS1 domain	HMMPfam/ProSiteProfiles/SMART/SUPERFAMILY	PF02469/PS50213/SM00554/SSF82153	Fasciclin domain/FAS1/BIgH3 domain profile./Four repeated domains in the Fasciclin I family of proteins, present in many other contexts./\N
925084	NA	NA	NA	NA	NA	NA	NA	NA	IPR000254/IPR016288/IPR016288/IPR016288/IPR000254/IPR001524/IPR000254/IPR000254/IPR016288/IPR000254	Cellulose-binding domain, fungal/1, 4-beta cellobiohydrolase/1, 4-beta cellobiohydrolase/1, 4-beta cellobiohydrolase/Cellulose-binding domain, fungal/Glycoside hydrolase, family 6, conserved site/Cellulose-binding domain, fungal/Cellulose-binding domain, fungal/1, 4-beta cellobiohydrolase/Cellulose-binding domain, fungal	HMMPfam/HMMPfam/PIRSF/PRINTS/ProSitePatterns/ProSitePatterns/ProSiteProfiles/SMART/SUPERFAMILY/SUPERFAMILY	PF00734/PF01341/PIRSF001100/PR00733/PS00562/PS00656/PS51164/SM00236/SSF51989/SSF57180	Fungal cellulose binding domain/Glycosyl hydrolases family 6/\N/Glycosyl hydrolase family 6 signature/CBM1 (carbohydrate binding type-1) domain signature./Glycosyl hydrolases family 6 signature 2./CBM1 (carbohydrate binding type-1) domain profile./Fungal-type cellulose-binding domain/\N/\N
925100	NA	NA	NA	NA	NA	NA	NA	NA	IPR000757/IPR013320	Glycoside hydrolase, family 16/Concanavalin A-like lectin/glucanase domain	HMMPfam/SUPERFAMILY	PF00722/SSF49899	Glycosyl hydrolases family 16/\N
925106	NA	NA	NA	NA	NA	NA	NA	NA	IPR000757/IPR013320	Glycoside hydrolase, family 16/Concanavalin A-like lectin/glucanase domain	HMMPfam/SUPERFAMILY	PF00722/SSF49899	Glycosyl hydrolases family 16/\N
925160	3.2.1.4	Cellulase.	Endohydrolysis of 1,4-beta-D-glucosidic linkages in cellulose.	\N	\N	Starch and sucrose metabolism	Metabolism of Complex Carbohydrates	METABOLIC	IPR000254/IPR005103/IPR000254/IPR000254/IPR000254/IPR000254	Cellulose-binding domain, fungal/Glycoside hydrolase, family 61/Cellulose-binding domain, fungal/Cellulose-binding domain, fungal/Cellulose-binding domain, fungal/Cellulose-binding domain, fungal	HMMPfam/HMMPfam/ProSitePatterns/ProSiteProfiles/SMART/SUPERFAMILY	PF00734/PF03443/PS00562/PS51164/SM00236/SSF57180	Fungal cellulose binding domain/Glycosyl hydrolase family 61/CBM1 (carbohydrate binding type-1) domain signature./CBM1 (carbohydrate binding type-1) domain profile./Fungal-type cellulose-binding domain/\N
925193	NA	NA	NA	NA	NA	NA	NA	NA	IPR002018/IPR019826/IPR019819/IPR029058	Carboxylesterase, type B/Carboxylesterase type B, active site/Carboxylesterase type B, conserved site/Alpha/Beta hydrolase fold	HMMPfam/ProSitePatterns/ProSitePatterns/SUPERFAMILY	PF00135/PS00122/PS00941/SSF53474	Carboxylesterase family/Carboxylesterases type-B serine active site./Carboxylesterases type-B signature 2./\N
925201	1.11.1.5	Cytochrome-c peroxidase.	2 ferrocytochrome c + H(2)O(2) = 2 ferricytochrome c + 2 H(2)O.	Heme.	\N	\N	\N	\N	IPR002016/IPR024589/IPR002016/IPR001621/IPR019793/IPR019794/IPR002016/IPR010255	Haem peroxidase, plant/fungal/bacterial/Fungal ligninase, C-terminal/Haem peroxidase, plant/fungal/bacterial/Fungal ligninase/Peroxidases heam-ligand binding site/Peroxidase, active site/Haem peroxidase, plant/fungal/bacterial/Haem peroxidase	HMMPfam/HMMPfam/PRINTS/PRINTS/ProSitePatterns/ProSitePatterns/ProSiteProfiles/SUPERFAMILY	PF00141/PF11895/PR00458/PR00462/PS00435/PS00436/PS50873/SSF48113	Peroxidase/Domain of unknown function (DUF3415)/Haem peroxidase superfamily signature/Fungal lignin peroxidase family signature/Peroxidases proximal heme-ligand signature./Peroxidases active site signature./Plant heme peroxidase family profile./\N
925573	NA	NA	NA	NA	NA	NA	NA	NA	IPR006094/IPR012951/IPR016166/IPR016166	FAD linked oxidase, N-terminal/Berberine/berberine-like/FAD-binding, type 2/FAD-binding, type 2	HMMPfam/HMMPfam/ProSiteProfiles/SUPERFAMILY	PF01565/PF08031/PS51387/SSF56176	FAD binding domain/Berberine and berberine like/PCMH-type FAD-binding domain profile./\N
925728	3.5.1.41	Chitin deacetylase.	Chitin + H(2)O = chitosan + acetate.	\N	\N	Aminosugars metabolism	Metabolism of Complex Carbohydrates	METABOLIC	IPR002509/IPR002509/IPR011330	Polysaccharide deacetylase/Polysaccharide deacetylase/Glycoside hydrolase/deacetylase, beta/alpha-barrel	HMMPfam/ProSiteProfiles/SUPERFAMILY	PF01522/PS51677/SSF88713	Polysaccharide deacetylase/NodB homology domain profile./\N
928234	3.2.1.4	Cellulase.	Endohydrolysis of 1,4-beta-D-glucosidic linkages in cellulose.	\N	\N	Starch and sucrose metabolism	Metabolism of Complex Carbohydrates	METABOLIC	IPR000254/IPR005103/IPR000254/IPR000254/IPR000254/IPR000254	Cellulose-binding domain, fungal/Glycoside hydrolase, family 61/Cellulose-binding domain, fungal/Cellulose-binding domain, fungal/Cellulose-binding domain, fungal/Cellulose-binding domain, fungal	HMMPfam/HMMPfam/ProSitePatterns/ProSiteProfiles/SMART/SUPERFAMILY	PF00734/PF03443/PS00562/PS51164/SM00236/SSF57180	Fungal cellulose binding domain/Glycosyl hydrolase family 61/CBM1 (carbohydrate binding type-1) domain signature./CBM1 (carbohydrate binding type-1) domain profile./Fungal-type cellulose-binding domain/\N
930203	NA	NA	NA	NA	NA	NA	NA	NA	IPR006094/IPR016166/IPR016166	FAD linked oxidase, N-terminal/FAD-binding, type 2/FAD-binding, type 2	HMMPfam/ProSiteProfiles/SUPERFAMILY	PF01565/PS51387/SSF56176	FAD binding domain/PCMH-type FAD-binding domain profile./\N
930466	1.14.14.1/1.14.14.1/1.14.14.1	Unspecific monooxygenase./Unspecific monooxygenase./Unspecific monooxygenase.	RH + reduced flavoprotein + O(2) = ROH + oxidized flavoprotein + H(2)O./RH + reduced flavoprotein + O(2) = ROH + oxidized flavoprotein + H(2)O./RH + reduced flavoprotein + O(2) = ROH + oxidized flavoprotein + H(2)O.	Heme-thiolate./Heme-thiolate./Heme-thiolate.	\N/\N/\N	Tryptophan metabolism/Fatty acid metabolism/gamma-Hexachlorocyclohexane degradation	Amino Acid Metabolism/Lipid Metabolism/Biodegradation of Xenobiotics	METABOLIC/METABOLIC/METABOLIC	IPR001128/IPR001128/IPR002403/IPR001128	Cytochrome P450/Cytochrome P450/Cytochrome P450, E-class, group IV/Cytochrome P450	HMMPfam/PRINTS/PRINTS/SUPERFAMILY	PF00067/PR00385/PR00465/SSF48264	Cytochrome P450/P450 superfamily signature/E-class P450 group IV signature/\N
930877	1.14.14.1/1.14.14.1/1.14.14.1	Unspecific monooxygenase./Unspecific monooxygenase./Unspecific monooxygenase.	RH + reduced flavoprotein + O(2) = ROH + oxidized flavoprotein + H(2)O./RH + reduced flavoprotein + O(2) = ROH + oxidized flavoprotein + H(2)O./RH + reduced flavoprotein + O(2) = ROH + oxidized flavoprotein + H(2)O.	Heme-thiolate./Heme-thiolate./Heme-thiolate.	\N/\N/\N	Tryptophan metabolism/Fatty acid metabolism/gamma-Hexachlorocyclohexane degradation	Amino Acid Metabolism/Lipid Metabolism/Biodegradation of Xenobiotics	METABOLIC/METABOLIC/METABOLIC	IPR001128/IPR001128/IPR002401/IPR001128	Cytochrome P450/Cytochrome P450/Cytochrome P450, E-class, group I/Cytochrome P450	HMMPfam/PRINTS/PRINTS/SUPERFAMILY	PF00067/PR00385/PR00463/SSF48264	Cytochrome P450/P450 superfamily signature/E-class P450 group I signature/\N
937298	NA	NA	NA	NA	NA	NA	NA	NA	IPR001128/IPR002401/IPR017972/IPR001128	Cytochrome P450/Cytochrome P450, E-class, group I/Cytochrome P450, conserved site/Cytochrome P450	HMMPfam/PRINTS/ProSitePatterns/SUPERFAMILY	PF00067/PR00463/PS00086/SSF48264	Cytochrome P450/E-class P450 group I signature/Cytochrome P450 cysteine heme-iron ligand signature./\N
937688	NA	NA	NA	NA	NA	NA	NA	NA	IPR023210/IPR023210	NADP-dependent oxidoreductase domain/NADP-dependent oxidoreductase domain	HMMPfam/SUPERFAMILY	PF00248/SSF51430	Aldo/keto reductase family/\N
938451	3.1.1.72	Acetylxylan esterase.	Deacetylation of xylans and xylo-oligosaccharides.	\N	\N	\N	\N	\N	IPR000254/\N/IPR000254/IPR000254/\N/IPR000254/IPR029058/IPR010126	Cellulose-binding domain, fungal/\N/Cellulose-binding domain, fungal/Cellulose-binding domain, fungal/\N/Cellulose-binding domain, fungal/Alpha/Beta hydrolase fold/Esterase, PHB depolymerase	HMMPfam/HMMPfam/ProSitePatterns/ProSiteProfiles/ProSiteProfiles/SMART/SUPERFAMILY/TIGRFAM	PF00734/PF10503/PS00562/PS51164/PS51257/SM00236/SSF53474/TIGR01840	Fungal cellulose binding domain/Esterase PHB depolymerase/CBM1 (carbohydrate binding type-1) domain signature./CBM1 (carbohydrate binding type-1) domain profile./Prokaryotic membrane lipoprotein lipid attachment site profile./Fungal-type cellulose-binding domain/\N/esterase_phb: esterase, PHB depolymerase family
938578	1.6.5.5	NADPH:quinone reductase.	NADPH + quinone = NADP(+) + semiquinone.	Zinc.	\N	\N	\N	\N	NA	NA	NA	NA	NA
940757	NA	NA	NA	NA	NA	NA	NA	NA	IPR000028/IPR000028/IPR000028	Chloroperoxidase/Chloroperoxidase/Chloroperoxidase	HMMPfam/ProSiteProfiles/SUPERFAMILY	PF01328/PS51405/SSF47571	Peroxidase, family 2/Heme haloperoxidase family profile./\N
940827	NA	NA	NA	NA	NA	NA	NA	NA	IPR002018/IPR019819/IPR029058	Carboxylesterase, type B/Carboxylesterase type B, conserved site/Alpha/Beta hydrolase fold	HMMPfam/ProSitePatterns/SUPERFAMILY	PF00135/PS00941/SSF53474	Carboxylesterase family/Carboxylesterases type-B signature 2./\N
940975	3.1.1.8	Cholinesterase.	An acylcholine + H(2)O = choline + a carboxylic acid anion.	\N	Drug induced (postanesthetic) apnea; MIM:177400.	\N	\N	\N	IPR002018/IPR019826/IPR019819/IPR029058	Carboxylesterase, type B/Carboxylesterase type B, active site/Carboxylesterase type B, conserved site/Alpha/Beta hydrolase fold	HMMPfam/ProSitePatterns/ProSitePatterns/SUPERFAMILY	PF00135/PS00122/PS00941/SSF53474	Carboxylesterase family/Carboxylesterases type-B serine active site./Carboxylesterases type-B signature 2./\N
941094	1.11.1.5	Cytochrome-c peroxidase.	2 ferrocytochrome c + H(2)O(2) = 2 ferricytochrome c + 2 H(2)O.	Heme.	\N	\N	\N	\N	IPR002016/IPR024589/IPR002016/IPR001621/IPR019793/IPR019794/IPR002016/IPR010255	Haem peroxidase, plant/fungal/bacterial/Fungal ligninase, C-terminal/Haem peroxidase, plant/fungal/bacterial/Fungal ligninase/Peroxidases heam-ligand binding site/Peroxidase, active site/Haem peroxidase, plant/fungal/bacterial/Haem peroxidase	HMMPfam/HMMPfam/PRINTS/PRINTS/ProSitePatterns/ProSitePatterns/ProSiteProfiles/SUPERFAMILY	PF00141/PF11895/PR00458/PR00462/PS00435/PS00436/PS50873/SSF48113	Peroxidase/Domain of unknown function (DUF3415)/Haem peroxidase superfamily signature/Fungal lignin peroxidase family signature/Peroxidases proximal heme-ligand signature./Peroxidases active site signature./Plant heme peroxidase family profile./\N
941899	3.4.23.5	Cathepsin D.	Specificity similar to, but narrower than, that of pepsin A. Does not cleave the 4-Gln-|-His-5 bond in B chain of insulin.	\N	\N	\N	\N	\N	IPR001461/IPR001461/IPR001969/IPR021109	Aspartic peptidase/Aspartic peptidase/Aspartic peptidase, active site/Aspartic peptidase domain	HMMPfam/PRINTS/ProSitePatterns/SUPERFAMILY	PF00026/PR00792/PS00141/SSF50630	Eukaryotic aspartyl protease/Pepsin (A1) aspartic protease family signature/Eukaryotic and viral aspartyl proteases active site./\N
942100	3.2.1.8	Endo-1,4-beta-xylanase.	Endohydrolysis of 1,4-beta-D-xylosidic linkages in xylans.	\N	\N	\N	\N	\N	IPR001000/IPR000254/IPR001000/IPR000254/IPR000254/IPR000254/IPR001000/IPR017853/IPR000254	Glycoside hydrolase, family 10/Cellulose-binding domain, fungal/Glycoside hydrolase, family 10/Cellulose-binding domain, fungal/Cellulose-binding domain, fungal/Cellulose-binding domain, fungal/Glycoside hydrolase, family 10/Glycoside hydrolase superfamily/Cellulose-binding domain, fungal	HMMPfam/HMMPfam/PRINTS/ProSitePatterns/ProSiteProfiles/SMART/SMART/SUPERFAMILY/SUPERFAMILY	PF00331/PF00734/PR00134/PS00562/PS51164/SM00236/SM00633/SSF51445/SSF57180	Glycosyl hydrolase family 10/Fungal cellulose binding domain/Glycosyl hydrolase family 10 signature/CBM1 (carbohydrate binding type-1) domain signature./CBM1 (carbohydrate binding type-1) domain profile./Fungal-type cellulose-binding domain/Glycosyl hydrolase family 10/\N/\N
942192	1.10.3.3	L-ascorbate oxidase.	2 L-ascorbate + O(2) = 2 dehydroascorbate + 2 H(2)O.	Copper.	\N	Ascorbate and aldarate metabolism	Carbohydrate Metabolism	METABOLIC	IPR001117/IPR011706/IPR011707/IPR002355/IPR002355/IPR008972	Multicopper oxidase, type 1/Multicopper oxidase, type 2/Multicopper oxidase, type 3/Multicopper oxidase, copper-binding site/Multicopper oxidase, copper-binding site/Cupredoxin	HMMPfam/HMMPfam/HMMPfam/ProSitePatterns/ProSitePatterns/SUPERFAMILY	PF00394/PF07731/PF07732/PS00079/PS00080/SSF49503	Multicopper oxidase/Multicopper oxidase/Multicopper oxidase/Multicopper oxidases signature 1./Multicopper oxidases signature 2./\N
942193	1.10.3.3	L-ascorbate oxidase.	2 L-ascorbate + O(2) = 2 dehydroascorbate + 2 H(2)O.	Copper.	\N	Ascorbate and aldarate metabolism	Carbohydrate Metabolism	METABOLIC	IPR001117/IPR011706/IPR011707/IPR002355/IPR002355/IPR008972	Multicopper oxidase, type 1/Multicopper oxidase, type 2/Multicopper oxidase, type 3/Multicopper oxidase, copper-binding site/Multicopper oxidase, copper-binding site/Cupredoxin	HMMPfam/HMMPfam/HMMPfam/ProSitePatterns/ProSitePatterns/SUPERFAMILY	PF00394/PF07731/PF07732/PS00079/PS00080/SSF49503	Multicopper oxidase/Multicopper oxidase/Multicopper oxidase/Multicopper oxidases signature 1./Multicopper oxidases signature 2./\N
942194	1.10.3.2	Laccase.	4 benzenediol + O(2) = 4 benzosemiquinone + 2 H(2)O.	Copper.	\N	\N	\N	\N	IPR001117/IPR011706/IPR011707/IPR002355/IPR002355/IPR008972	Multicopper oxidase, type 1/Multicopper oxidase, type 2/Multicopper oxidase, type 3/Multicopper oxidase, copper-binding site/Multicopper oxidase, copper-binding site/Cupredoxin	HMMPfam/HMMPfam/HMMPfam/ProSitePatterns/ProSitePatterns/SUPERFAMILY	PF00394/PF07731/PF07732/PS00079/PS00080/SSF49503	Multicopper oxidase/Multicopper oxidase/Multicopper oxidase/Multicopper oxidases signature 1./Multicopper oxidases signature 2./\N
942476	3.4.23.5	Cathepsin D.	Specificity similar to, but narrower than, that of pepsin A. Does not cleave the 4-Gln-|-His-5 bond in B chain of insulin.	\N	\N	\N	\N	\N	IPR001461/IPR001461/IPR001969/IPR021109	Aspartic peptidase/Aspartic peptidase/Aspartic peptidase, active site/Aspartic peptidase domain	HMMPfam/PRINTS/ProSitePatterns/SUPERFAMILY	PF00026/PR00792/PS00141/SSF50630	Eukaryotic aspartyl protease/Pepsin (A1) aspartic protease family signature/Eukaryotic and viral aspartyl proteases active site./\N
942853	3.1.1.11/3.1.1.11	Pectinesterase./Pectinesterase.	Pectin + N H(2)O = N methanol + pectate./Pectin + N H(2)O = N methanol + pectate.	\N/\N	\N/\N	Starch and sucrose metabolism/Pentose and glucuronate interconversions	Metabolism of Complex Carbohydrates/Carbohydrate Metabolism	METABOLIC/METABOLIC	IPR000070/IPR011050	Pectinesterase, catalytic/Pectin lyase fold/virulence factor	HMMPfam/SUPERFAMILY	PF01095/SSF51126	Pectinesterase/\N
943069	3.2.1.8	Endo-1,4-beta-xylanase.	Endohydrolysis of 1,4-beta-D-xylosidic linkages in xylans.	\N	\N	\N	\N	\N	IPR001000/IPR001000/IPR001000/IPR017853	Glycoside hydrolase, family 10/Glycoside hydrolase, family 10/Glycoside hydrolase, family 10/Glycoside hydrolase superfamily	HMMPfam/PRINTS/SMART/SUPERFAMILY	PF00331/PR00134/SM00633/SSF51445	Glycosyl hydrolase family 10/Glycosyl hydrolase family 10 signature/Glycosyl hydrolase family 10/\N
943121	3.5.1.41	Chitin deacetylase.	Chitin + H(2)O = chitosan + acetate.	\N	\N	Aminosugars metabolism	Metabolism of Complex Carbohydrates	METABOLIC	IPR002509/IPR002509/IPR011330	Polysaccharide deacetylase/Polysaccharide deacetylase/Glycoside hydrolase/deacetylase, beta/alpha-barrel	HMMPfam/ProSiteProfiles/SUPERFAMILY	PF01522/PS51677/SSF88713	Polysaccharide deacetylase/NodB homology domain profile./\N
943469	2.1.1.110	Sterigmatocystin 7-O-methyltransferase.	S-adenosyl-L-methionine + sterigmatocystin = S-adenosyl-L-homocysteine + 7-O-methylsterigmatocystin.	\N	\N	\N	\N	\N	IPR001077/IPR016461/\N/IPR029063	O-methyltransferase, family 2/O-methyltransferase COMT-type/\N/S-adenosyl-L-methionine-dependent methyltransferase	HMMPfam/ProSiteProfiles/SUPERFAMILY/SUPERFAMILY	PF00891/PS51683/SSF46785/SSF53335	O-methyltransferase/SAM-dependent O-methyltransferase class II-type profile./\N/\N
943660	3.4.23.34	Cathepsin E.	Similar to cathepsin D, but slightly broader specificity.	\N	\N	\N	\N	\N	IPR001461/IPR001461/IPR001969/IPR021109	Aspartic peptidase/Aspartic peptidase/Aspartic peptidase, active site/Aspartic peptidase domain	HMMPfam/PRINTS/ProSitePatterns/SUPERFAMILY	PF00026/PR00792/PS00141/SSF50630	Eukaryotic aspartyl protease/Pepsin (A1) aspartic protease family signature/Eukaryotic and viral aspartyl proteases active site./\N
944648	NA	NA	NA	NA	NA	NA	NA	NA	IPR014044/IPR001283/IPR014044/IPR014044	CAP domain/Cysteine-rich secretory protein, allergen V5/Tpx-1-related/CAP domain/CAP domain	HMMPfam/PRINTS/SMART/SUPERFAMILY	PF00188/PR00837/SM00198/SSF55797	Cysteine-rich secretory protein family/Allergen V5/Tpx-1 family signature/SCP / Tpx-1 / Ag5 / PR-1 / Sc7 family of extracellular domains./\N
944718	5.3.4.1	Protein disulfide isomerase.	Rearrangement of both intrachain and interchain disulfide bonds in proteins to form the native structures.	\N	\N	\N	\N	\N	IPR013766/\N/IPR017937/IPR012336/IPR012336/IPR005788/IPR005792	Thioredoxin domain/\N/Thioredoxin, conserved site/Thioredoxin-like fold/Thioredoxin-like fold/Disulphide isomerase/Protein disulphide isomerase	HMMPfam/HMMPfam/ProSitePatterns/ProSiteProfiles/SUPERFAMILY/TIGRFAM/TIGRFAM	PF00085/PF13848/PS00194/PS51352/SSF52833/TIGR01126/TIGR01130	Thioredoxin/Thioredoxin-like domain/Thioredoxin family active site./Thioredoxin domain profile./\N/pdi_dom: protein disulfide-isomerase domain/ER_PDI_fam: protein disulfide isomerase
945083	3.2.1.8	Endo-1,4-beta-xylanase.	Endohydrolysis of 1,4-beta-D-xylosidic linkages in xylans.	\N	\N	\N	\N	\N	IPR001000/IPR001000/\N/IPR001000/IPR017853	Glycoside hydrolase, family 10/Glycoside hydrolase, family 10/\N/Glycoside hydrolase, family 10/Glycoside hydrolase superfamily	HMMPfam/PRINTS/ProSitePatterns/SMART/SUPERFAMILY	PF00331/PR00134/PS00591/SM00633/SSF51445	Glycosyl hydrolase family 10/Glycosyl hydrolase family 10 signature/Glycosyl hydrolases family 10 active site./Glycosyl hydrolase family 10/\N
945962	3.2.1.59	Glucan endo-1,3-alpha-glucosidase.	Endohydrolysis of 1,3-alpha-D-glucosidic linkages in isolichenin, pseudonigeran and nigeran.	\N	\N	\N	\N	\N	IPR002889/IPR009880/IPR015202/IPR002889/IPR013994/IPR011043/IPR014756	Carbohydrate-binding WSC/Glyoxal oxidase, N-terminal/Domain of unknown function DUF1929/Carbohydrate-binding WSC/Carbohydrate-binding WSC, subgroup/Galactose oxidase/kelch, beta-propeller/Immunoglobulin E-set	HMMPfam/HMMPfam/HMMPfam/ProSiteProfiles/SMART/SUPERFAMILY/SUPERFAMILY	PF01822/PF07250/PF09118/PS51212/SM00321/SSF50965/SSF81296	WSC domain/Glyoxal oxidase N-terminus/Domain of unknown function (DUF1929)/WSC domain profile./present in yeast cell wall integrity and stress response component proteins/\N/\N
945964	3.2.1.59	Glucan endo-1,3-alpha-glucosidase.	Endohydrolysis of 1,3-alpha-D-glucosidic linkages in isolichenin, pseudonigeran and nigeran.	\N	\N	\N	\N	\N	IPR002889/IPR009880/IPR015202/IPR002889/IPR013994/IPR011043/IPR014756	Carbohydrate-binding WSC/Glyoxal oxidase, N-terminal/Domain of unknown function DUF1929/Carbohydrate-binding WSC/Carbohydrate-binding WSC, subgroup/Galactose oxidase/kelch, beta-propeller/Immunoglobulin E-set	HMMPfam/HMMPfam/HMMPfam/ProSiteProfiles/SMART/SUPERFAMILY/SUPERFAMILY	PF01822/PF07250/PF09118/PS51212/SM00321/SSF50965/SSF81296	WSC domain/Glyoxal oxidase N-terminus/Domain of unknown function (DUF1929)/WSC domain profile./present in yeast cell wall integrity and stress response component proteins/\N/\N
946178	3.4.21.48	Cerevisin.	Hydrolysis of proteins with broad specificity, and of BZ-Arg-OET > Ac-Tyr-OET. Does not hydrolyse peptide amides.	\N	\N	\N	\N	\N	IPR000209/IPR010259/IPR015500/IPR023827/IPR023828/IPR000209	Peptidase S8/S53 domain/Peptidase S8 propeptide/proteinase inhibitor I9/Peptidase S8, subtilisin-related/Peptidase S8, subtilisin, Asp-active site/Peptidase S8, subtilisin, Ser-active site/Peptidase S8/S53 domain	HMMPfam/HMMPfam/PRINTS/ProSitePatterns/ProSitePatterns/SUPERFAMILY	PF00082/PF05922/PR00723/PS00136/PS00138/SSF52743	Subtilase family/Peptidase inhibitor I9/Subtilisin serine protease family (S8) signature/Serine proteases, subtilase family, aspartic acid active site./Serine proteases, subtilase family, serine active site./\N
946435	NA	NA	NA	NA	NA	NA	NA	NA	IPR018108/IPR018108/\N/IPR023395	Mitochondrial substrate/solute carrier/Mitochondrial substrate/solute carrier/\N/Mitochondrial carrier domain	HMMPfam/ProSiteProfiles/ProSiteProfiles/SUPERFAMILY	PF00153/PS50920/PS51257/SSF103506	Mitochondrial carrier protein/Solute carrier (Solcar) repeat profile./Prokaryotic membrane lipoprotein lipid attachment site profile./\N
947009	3.1.1.3	Triacylglycerol lipase.	Triacylglycerol + H(2)O = diacylglycerol + a fatty acid anion.	\N	Hepatic lipase deficiency; MIM:151670. Congenital lipase deficiency; MIM:246600. Wolman disease; MIM:278000.	Glycerolipid metabolism	Metabolism of Complex Lipids	METABOLIC	IPR002921/IPR029058	Fungal lipase-like domain/Alpha/Beta hydrolase fold	HMMPfam/SUPERFAMILY	PF01764/SSF53474	Lipase (class 3)/\N
947899	NA	NA	NA	NA	NA	NA	NA	NA	IPR001128/IPR001128/IPR002401/IPR017972/IPR001128	Cytochrome P450/Cytochrome P450/Cytochrome P450, E-class, group I/Cytochrome P450, conserved site/Cytochrome P450	HMMPfam/PRINTS/PRINTS/ProSitePatterns/SUPERFAMILY	PF00067/PR00385/PR00463/PS00086/SSF48264	Cytochrome P450/P450 superfamily signature/E-class P450 group I signature/Cytochrome P450 cysteine heme-iron ligand signature./\N
948486	NA	NA	NA	NA	NA	NA	NA	NA	IPR021476	Protein of unknown function DUF3129	HMMPfam	PF11327	Protein of unknown function (DUF3129)
948658	NA	NA	NA	NA	NA	NA	NA	NA	IPR000719/IPR008271/IPR000719/IPR002290/IPR011009	Protein kinase domain/Serine/threonine-protein kinase, active site/Protein kinase domain/Serine/threonine/dual specificity protein kinase, catalytic domain/Protein kinase-like domain	HMMPfam/ProSitePatterns/ProSiteProfiles/SMART/SUPERFAMILY	PF00069/PS00108/PS50011/SM00220/SSF56112	Protein kinase domain/Serine/Threonine protein kinases active-site signature./Protein kinase domain profile./Serine/Threonine protein kinases, catalytic domain/\N
948821	NA	NA	NA	NA	NA	NA	NA	NA	IPR002018/IPR019826/IPR019819/IPR002168/IPR029058	Carboxylesterase, type B/Carboxylesterase type B, active site/Carboxylesterase type B, conserved site/Lipase, GDXG, active site/Alpha/Beta hydrolase fold	HMMPfam/ProSitePatterns/ProSitePatterns/ProSitePatterns/SUPERFAMILY	PF00135/PS00122/PS00941/PS01173/SSF53474	Carboxylesterase family/Carboxylesterases type-B serine active site./Carboxylesterases type-B signature 2./Lipolytic enzymes "G-D-X-G" family, putative histidine active site./\N
949108	1.14.14.1/1.14.14.1/1.14.14.1	Unspecific monooxygenase./Unspecific monooxygenase./Unspecific monooxygenase.	RH + reduced flavoprotein + O(2) = ROH + oxidized flavoprotein + H(2)O./RH + reduced flavoprotein + O(2) = ROH + oxidized flavoprotein + H(2)O./RH + reduced flavoprotein + O(2) = ROH + oxidized flavoprotein + H(2)O.	Heme-thiolate./Heme-thiolate./Heme-thiolate.	\N/\N/\N	Tryptophan metabolism/Fatty acid metabolism/gamma-Hexachlorocyclohexane degradation	Amino Acid Metabolism/Lipid Metabolism/Biodegradation of Xenobiotics	METABOLIC/METABOLIC/METABOLIC	IPR001128/IPR001128/IPR002401/IPR001128	Cytochrome P450/Cytochrome P450/Cytochrome P450, E-class, group I/Cytochrome P450	HMMPfam/PRINTS/PRINTS/SUPERFAMILY	PF00067/PR00385/PR00463/SSF48264	Cytochrome P450/P450 superfamily signature/E-class P450 group I signature/\N
949164	3.4.23.5	Cathepsin D.	Specificity similar to, but narrower than, that of pepsin A. Does not cleave the 4-Gln-|-His-5 bond in B chain of insulin.	\N	\N	\N	\N	\N	IPR001461/IPR001461/IPR001969/IPR021109	Aspartic peptidase/Aspartic peptidase/Aspartic peptidase, active site/Aspartic peptidase domain	HMMPfam/PRINTS/ProSitePatterns/SUPERFAMILY	PF00026/PR00792/PS00141/SSF50630	Eukaryotic aspartyl protease/Pepsin (A1) aspartic protease family signature/Eukaryotic and viral aspartyl proteases active site./\N
949170	NA	NA	NA	NA	NA	NA	NA	NA	IPR002921/IPR029058	Fungal lipase-like domain/Alpha/Beta hydrolase fold	HMMPfam/SUPERFAMILY	PF01764/SSF53474	Lipase (class 3)/\N
949950	NA	NA	NA	NA	NA	NA	NA	NA	IPR013320	Concanavalin A-like lectin/glucanase domain	SUPERFAMILY	SSF49899	\N
955509	3.4.23.5	Cathepsin D.	Specificity similar to, but narrower than, that of pepsin A. Does not cleave the 4-Gln-|-His-5 bond in B chain of insulin.	\N	\N	\N	\N	\N	IPR001461/IPR001461/IPR001969/IPR021109	Aspartic peptidase/Aspartic peptidase/Aspartic peptidase, active site/Aspartic peptidase domain	HMMPfam/PRINTS/ProSitePatterns/SUPERFAMILY	PF00026/PR00792/PS00141/SSF50630	Eukaryotic aspartyl protease/Pepsin (A1) aspartic protease family signature/Eukaryotic and viral aspartyl proteases active site./\N
965891	NA	NA	NA	NA	NA	NA	NA	NA	IPR013320	Concanavalin A-like lectin/glucanase domain	SUPERFAMILY	SSF49899	\N
968755	NA	NA	NA	NA	NA	NA	NA	NA	IPR000172/IPR007867/IPR012132/IPR000172/IPR000172/\N/\N	Glucose-methanol-choline oxidoreductase, N-terminal/Glucose-methanol-choline oxidoreductase, C-terminal/Glucose-methanol-choline oxidoreductase/Glucose-methanol-choline oxidoreductase, N-terminal/Glucose-methanol-choline oxidoreductase, N-terminal/\N/\N	HMMPfam/HMMPfam/PIRSF/ProSitePatterns/ProSitePatterns/SUPERFAMILY/SUPERFAMILY	PF00732/PF05199/PIRSF000137/PS00623/PS00624/SSF51905/SSF54373	GMC oxidoreductase/GMC oxidoreductase/\N/GMC oxidoreductases signature 1./GMC oxidoreductases signature 2./\N/\N
998569	2.7.7.7/2.7.7.7/2.7.7.7	DNA-directed DNA polymerase./DNA-directed DNA polymerase./DNA-directed DNA polymerase.	N deoxynucleoside triphosphate = N diphosphate + {DNA}(N)./N deoxynucleoside triphosphate = N diphosphate + {DNA}(N)./N deoxynucleoside triphosphate = N diphosphate + {DNA}(N).	\N/\N/\N	\N/\N/\N	Purine metabolism/ DNA polymerase/Pyrimidine metabolism	Nucleotide Metabolism/REPLICATION AND REPAIR/Nucleotide Metabolism	METABOLIC/REGULATORY/METABOLIC	IPR002018/IPR019819/IPR029058	Carboxylesterase, type B/Carboxylesterase type B, conserved site/Alpha/Beta hydrolase fold	HMMPfam/ProSitePatterns/SUPERFAMILY	PF00135/PS00941/SSF53474	Carboxylesterase family/Carboxylesterases type-B signature 2./\N
1008845	3.2.1.4	Cellulase.	Endohydrolysis of 1,4-beta-D-glucosidic linkages in cellulose.	\N	\N	Starch and sucrose metabolism	Metabolism of Complex Carbohydrates	METABOLIC	IPR001547/IPR000254/IPR000254/IPR018087/IPR000254/IPR000254/IPR017853/IPR000254	Glycoside hydrolase, family 5/Cellulose-binding domain, fungal/Cellulose-binding domain, fungal/Glycoside hydrolase, family 5, conserved site/Cellulose-binding domain, fungal/Cellulose-binding domain, fungal/Glycoside hydrolase superfamily/Cellulose-binding domain, fungal	HMMPfam/HMMPfam/ProSitePatterns/ProSitePatterns/ProSiteProfiles/SMART/SUPERFAMILY/SUPERFAMILY	PF00150/PF00734/PS00562/PS00659/PS51164/SM00236/SSF51445/SSF57180	Cellulase (glycosyl hydrolase family 5)/Fungal cellulose binding domain/CBM1 (carbohydrate binding type-1) domain signature./Glycosyl hydrolases family 5 signature./CBM1 (carbohydrate binding type-1) domain profile./Fungal-type cellulose-binding domain/\N/\N
1008989	3.2.1.58	Glucan 1,3-beta-glucosidase.	Successive hydrolysis of beta-D-glucose units from the non-reducing ends of 1,3-beta-D-glucans, releasing alpha-glucose.	\N	\N	Starch and sucrose metabolism	Metabolism of Complex Carbohydrates	METABOLIC	IPR001547/IPR017853	Glycoside hydrolase, family 5/Glycoside hydrolase superfamily	HMMPfam/SUPERFAMILY	PF00150/SSF51445	Cellulase (glycosyl hydrolase family 5)/\N
1011808	1.1.3.9	Galactose oxidase.	D-galactose + O(2) = D-galacto-hexodialose + H(2)O(2).	Copper.	\N	Galactose metabolism	Carbohydrate Metabolism	METABOLIC	IPR009880/IPR015202/IPR011043/IPR014756	Glyoxal oxidase, N-terminal/Domain of unknown function DUF1929/Galactose oxidase/kelch, beta-propeller/Immunoglobulin E-set	HMMPfam/HMMPfam/SUPERFAMILY/SUPERFAMILY	PF07250/PF09118/SSF50965/SSF81296	Glyoxal oxidase N-terminus/Domain of unknown function (DUF1929)/\N/\N
1012199	2.4.1.-/2.4.1.-/2.4.1.-/2.4.1.-/2.4.1.-/2.4.1.-/2.4.1.-/2.4.1.-/2.4.1.-/2.4.1.-/2.4.1.-	Hexosyltransferases./Hexosyltransferases./Hexosyltransferases./Hexosyltransferases./Hexosyltransferases./Hexosyltransferases./Hexosyltransferases./Hexosyltransferases./Hexosyltransferases./Hexosyltransferases./Hexosyltransferases.	NA	\N/\N/\N/\N/\N/\N/\N/\N/\N/\N/\N	\N/\N/\N/\N/\N/\N/\N/\N/\N/\N/\N	O-Glycans biosynthesis/Fructose and mannose metabolism/Peptidoglycan biosynthesis/Sphingoglycolipid metabolism/Blood group glycolipid biosynthesis - lact series/Blood group glycolipid biosynthesis - neolact series/Glycerolipid metabolism/Globoside metabolism/Chondroitin / heparan sulfate biosynthesis/Keratan sulfate biosynthesis/N-Glycans biosynthesis	Metabolism of Complex Carbohydrates/Carbohydrate Metabolism/Metabolism of Complex Carbohydrates/Metabolism of Complex Lipids/Metabolism of Complex Lipids/Metabolism of Complex Lipids/Metabolism of Complex Lipids/Metabolism of Complex Lipids/Metabolism of Complex Carbohydrates/Metabolism of Complex Carbohydrates/Metabolism of Complex Carbohydrates	METABOLIC/METABOLIC/METABOLIC/METABOLIC/METABOLIC/METABOLIC/METABOLIC/METABOLIC/METABOLIC/METABOLIC/METABOLIC	IPR002495/IPR009448/IPR029044	Glycosyl transferase, family 8/UDP-glucose:Glycoprotein Glucosyltransferase/Nucleotide-diphospho-sugar transferases	HMMPfam/HMMPfam/SUPERFAMILY	PF01501/PF06427/SSF53448	Glycosyl transferase family 8/UDP-glucose:Glycoprotein Glucosyltransferase/\N
1012453	3.2.1.59	Glucan endo-1,3-alpha-glucosidase.	Endohydrolysis of 1,3-alpha-D-glucosidic linkages in isolichenin, pseudonigeran and nigeran.	\N	\N	\N	\N	\N	IPR002889/IPR009880/IPR015202/IPR002889/IPR013994/IPR011043/IPR014756	Carbohydrate-binding WSC/Glyoxal oxidase, N-terminal/Domain of unknown function DUF1929/Carbohydrate-binding WSC/Carbohydrate-binding WSC, subgroup/Galactose oxidase/kelch, beta-propeller/Immunoglobulin E-set	HMMPfam/HMMPfam/HMMPfam/ProSiteProfiles/SMART/SUPERFAMILY/SUPERFAMILY	PF01822/PF07250/PF09118/PS51212/SM00321/SSF50965/SSF81296	WSC domain/Glyoxal oxidase N-terminus/Domain of unknown function (DUF1929)/WSC domain profile./present in yeast cell wall integrity and stress response component proteins/\N/\N
1012648	3.4.21.48	Cerevisin.	Hydrolysis of proteins with broad specificity, and of BZ-Arg-OET > Ac-Tyr-OET. Does not hydrolyse peptide amides.	\N	\N	\N	\N	\N	IPR000209/IPR010259/IPR015500/IPR023827/IPR022398/IPR023828/IPR000209/IPR009020	Peptidase S8/S53 domain/Peptidase S8 propeptide/proteinase inhibitor I9/Peptidase S8, subtilisin-related/Peptidase S8, subtilisin, Asp-active site/Peptidase S8, subtilisin, His-active site/Peptidase S8, subtilisin, Ser-active site/Peptidase S8/S53 domain/Proteinase inhibitor, propeptide	HMMPfam/HMMPfam/PRINTS/ProSitePatterns/ProSitePatterns/ProSitePatterns/SUPERFAMILY/SUPERFAMILY	PF00082/PF05922/PR00723/PS00136/PS00137/PS00138/SSF52743/SSF54897	Subtilase family/Peptidase inhibitor I9/Subtilisin serine protease family (S8) signature/Serine proteases, subtilase family, aspartic acid active site./Serine proteases, subtilase family, histidine active site./Serine proteases, subtilase family, serine active site./\N/\N
1014943	3.4.23.5	Cathepsin D.	Specificity similar to, but narrower than, that of pepsin A. Does not cleave the 4-Gln-|-His-5 bond in B chain of insulin.	\N	\N	\N	\N	\N	IPR001461/IPR001461/IPR001969/IPR021109	Aspartic peptidase/Aspartic peptidase/Aspartic peptidase, active site/Aspartic peptidase domain	HMMPfam/PRINTS/ProSitePatterns/SUPERFAMILY	PF00026/PR00792/PS00141/SSF50630	Eukaryotic aspartyl protease/Pepsin (A1) aspartic protease family signature/Eukaryotic and viral aspartyl proteases active site./\N
1014949	3.1.1.3	Triacylglycerol lipase.	Triacylglycerol + H(2)O = diacylglycerol + a fatty acid anion.	\N	Hepatic lipase deficiency; MIM:151670. Congenital lipase deficiency; MIM:246600. Wolman disease; MIM:278000.	Glycerolipid metabolism	Metabolism of Complex Lipids	METABOLIC	IPR002921/IPR029058	Fungal lipase-like domain/Alpha/Beta hydrolase fold	HMMPfam/SUPERFAMILY	PF01764/SSF53474	Lipase (class 3)/\N

## Sheet: Effector
ProteinID	ecNum	definition	catalyticActivity	cofactors	associatedDiseases	pathway	pathway_class	pathway_type	iprId	iprDesc	domainDb	domainId	domainDesc
925160	3.2.1.4	Cellulase.	Endohydrolysis of 1,4-beta-D-glucosidic linkages in cellulose.	\N	\N	Starch and sucrose metabolism	Metabolism of Complex Carbohydrates	METABOLIC	IPR000254/IPR005103/IPR000254/IPR000254/IPR000254/IPR000254	Cellulose-binding domain, fungal/Glycoside hydrolase, family 61/Cellulose-binding domain, fungal/Cellulose-binding domain, fungal/Cellulose-binding domain, fungal/Cellulose-binding domain, fungal	HMMPfam/HMMPfam/ProSitePatterns/ProSiteProfiles/SMART/SUPERFAMILY	PF00734/PF03443/PS00562/PS51164/SM00236/SSF57180	Fungal cellulose binding domain/Glycosyl hydrolase family 61/CBM1 (carbohydrate binding type-1) domain signature./CBM1 (carbohydrate binding type-1) domain profile./Fungal-type cellulose-binding domain/\N
831085	NA	NA	NA	NA	NA	NA	NA	NA	IPR010829/IPR009009	Cerato-platanin/RlpA-like double-psi beta-barrel domain	HMMPfam/SUPERFAMILY	PF07249/SSF50685	Cerato-platanin/\N
942086	3.2.1.4	Cellulase.	Endohydrolysis of 1,4-beta-D-glucosidic linkages in cellulose.	\N	\N	Starch and sucrose metabolism	Metabolism of Complex Carbohydrates	METABOLIC	IPR005103	Glycoside hydrolase, family 61	HMMPfam	PF03443	Glycosyl hydrolase family 61
137475	NA	NA	NA	NA	NA	NA	NA	NA	IPR010829/IPR009009	Cerato-platanin/RlpA-like double-psi beta-barrel domain	HMMPfam/SUPERFAMILY	PF07249/SSF50685	Cerato-platanin/\N
835459	3.2.1.4	Cellulase.	Endohydrolysis of 1,4-beta-D-glucosidic linkages in cellulose.	\N	\N	Starch and sucrose metabolism	Metabolism of Complex Carbohydrates	METABOLIC	IPR005103	Glycoside hydrolase, family 61	HMMPfam	PF03443	Glycosyl hydrolase family 61
944648	NA	NA	NA	NA	NA	NA	NA	NA	IPR014044/IPR001283/IPR014044/IPR014044	CAP domain/Cysteine-rich secretory protein, allergen V5/Tpx-1-related/CAP domain/CAP domain	HMMPfam/PRINTS/SMART/SUPERFAMILY	PF00188/PR00837/SM00198/SSF55797	Cysteine-rich secretory protein family/Allergen V5/Tpx-1 family signature/SCP / Tpx-1 / Ag5 / PR-1 / Sc7 family of extracellular domains./\N
945589	NA	NA	NA	NA	NA	NA	NA	NA	IPR000254/IPR000254/IPR000254/IPR000254/IPR000254	Cellulose-binding domain, fungal/Cellulose-binding domain, fungal/Cellulose-binding domain, fungal/Cellulose-binding domain, fungal/Cellulose-binding domain, fungal	HMMPfam/ProSitePatterns/ProSiteProfiles/SMART/SUPERFAMILY	PF00734/PS00562/PS51164/SM00236/SSF57180	Fungal cellulose binding domain/CBM1 (carbohydrate binding type-1) domain signature./CBM1 (carbohydrate binding type-1) domain profile./Fungal-type cellulose-binding domain/\N
949632	NA	NA	NA	NA	NA	NA	NA	NA	IPR018392/IPR018392/IPR018392	LysM domain/LysM domain/LysM domain	HMMPfam/SMART/SUPERFAMILY	PF01476/SM00257/SSF54106	LysM domain/Lysin motif/\N
948257	NA	NA	NA	NA	NA	NA	NA	NA	IPR018392/IPR018392/IPR018392	LysM domain/LysM domain/LysM domain	HMMPfam/SMART/SUPERFAMILY	PF01476/SM00257/SSF54106	LysM domain/Lysin motif/\N
913058	NA	NA	NA	NA	NA	NA	NA	NA	IPR014044/IPR001283/IPR018244/IPR018244/IPR014044/IPR014044	CAP domain/Cysteine-rich secretory protein, allergen V5/Tpx-1-related/Allergen V5/Tpx-1-related, conserved site/Allergen V5/Tpx-1-related, conserved site/CAP domain/CAP domain	HMMPfam/PRINTS/ProSitePatterns/ProSitePatterns/SMART/SUPERFAMILY	PF00188/PR00837/PS01009/PS01010/SM00198/SSF55797	Cysteine-rich secretory protein family/Allergen V5/Tpx-1 family signature/CRISP family signature 1./CRISP family signature 2./SCP / Tpx-1 / Ag5 / PR-1 / Sc7 family of extracellular domains./\N
948234	3.2.1.4	Cellulase.	Endohydrolysis of 1,4-beta-D-glucosidic linkages in cellulose.	\N	\N	Starch and sucrose metabolism	Metabolism of Complex Carbohydrates	METABOLIC	IPR005103	Glycoside hydrolase, family 61	HMMPfam	PF03443	Glycosyl hydrolase family 61
928234	3.2.1.4	Cellulase.	Endohydrolysis of 1,4-beta-D-glucosidic linkages in cellulose.	\N	\N	Starch and sucrose metabolism	Metabolism of Complex Carbohydrates	METABOLIC	IPR000254/IPR005103/IPR000254/IPR000254/IPR000254/IPR000254	Cellulose-binding domain, fungal/Glycoside hydrolase, family 61/Cellulose-binding domain, fungal/Cellulose-binding domain, fungal/Cellulose-binding domain, fungal/Cellulose-binding domain, fungal	HMMPfam/HMMPfam/ProSitePatterns/ProSiteProfiles/SMART/SUPERFAMILY	PF00734/PF03443/PS00562/PS51164/SM00236/SSF57180	Fungal cellulose binding domain/Glycosyl hydrolase family 61/CBM1 (carbohydrate binding type-1) domain signature./CBM1 (carbohydrate binding type-1) domain profile./Fungal-type cellulose-binding domain/\N
924479	NA	NA	NA	NA	NA	NA	NA	NA	IPR010829/IPR009009	Cerato-platanin/RlpA-like double-psi beta-barrel domain	HMMPfam/SUPERFAMILY	PF07249/SSF50685	Cerato-platanin/\N
122388	NA	NA	NA	NA	NA	NA	NA	NA	IPR010829/IPR009009	Cerato-platanin/RlpA-like double-psi beta-barrel domain	HMMPfam/SUPERFAMILY	PF07249/SSF50685	Cerato-platanin/\N
921521	3.2.1.4	Cellulase.	Endohydrolysis of 1,4-beta-D-glucosidic linkages in cellulose.	\N	\N	Starch and sucrose metabolism	Metabolism of Complex Carbohydrates	METABOLIC	IPR005103	Glycoside hydrolase, family 61	HMMPfam	PF03443	Glycosyl hydrolase family 61
862837	NA	NA	NA	NA	NA	NA	NA	NA	IPR010829/IPR009009	Cerato-platanin/RlpA-like double-psi beta-barrel domain	HMMPfam/SUPERFAMILY	PF07249/SSF50685	Cerato-platanin/\N
838495	3.2.1.4	Cellulase.	Endohydrolysis of 1,4-beta-D-glucosidic linkages in cellulose.	\N	\N	Starch and sucrose metabolism	Metabolism of Complex Carbohydrates	METABOLIC	IPR005103	Glycoside hydrolase, family 61	HMMPfam	PF03443	Glycosyl hydrolase family 61
1009326	NA	NA	NA	NA	NA	NA	NA	NA	IPR000254/IPR000254/IPR000254/IPR000254/IPR000254	Cellulose-binding domain, fungal/Cellulose-binding domain, fungal/Cellulose-binding domain, fungal/Cellulose-binding domain, fungal/Cellulose-binding domain, fungal	HMMPfam/ProSitePatterns/ProSiteProfiles/SMART/SUPERFAMILY	PF00734/PS00562/PS51164/SM00236/SSF57180	Fungal cellulose binding domain/CBM1 (carbohydrate binding type-1) domain signature./CBM1 (carbohydrate binding type-1) domain profile./Fungal-type cellulose-binding domain/\N
872191	3.2.1.8	Endo-1,4-beta-xylanase.	Endohydrolysis of 1,4-beta-D-xylosidic linkages in xylans.	\N	\N	\N	\N	\N	IPR001000/IPR000254/IPR001000/IPR000254/\N/IPR000254/IPR000254/IPR001000/IPR017853/IPR000254	Glycoside hydrolase, family 10/Cellulose-binding domain, fungal/Glycoside hydrolase, family 10/Cellulose-binding domain, fungal/\N/Cellulose-binding domain, fungal/Cellulose-binding domain, fungal/Glycoside hydrolase, family 10/Glycoside hydrolase superfamily/Cellulose-binding domain, fungal	HMMPfam/HMMPfam/PRINTS/ProSitePatterns/ProSitePatterns/ProSiteProfiles/SMART/SMART/SUPERFAMILY/SUPERFAMILY	PF00331/PF00734/PR00134/PS00562/PS00591/PS51164/SM00236/SM00633/SSF51445/SSF57180	Glycosyl hydrolase family 10/Fungal cellulose binding domain/Glycosyl hydrolase family 10 signature/CBM1 (carbohydrate binding type-1) domain signature./Glycosyl hydrolases family 10 active site./CBM1 (carbohydrate binding type-1) domain profile./Fungal-type cellulose-binding domain/Glycosyl hydrolase family 10/\N/\N
1014288	3.2.1.4	Cellulase.	Endohydrolysis of 1,4-beta-D-glucosidic linkages in cellulose.	\N	\N	Starch and sucrose metabolism	Metabolism of Complex Carbohydrates	METABOLIC	IPR005103	Glycoside hydrolase, family 61	HMMPfam	PF03443	Glycosyl hydrolase family 61
925084	NA	NA	NA	NA	NA	NA	NA	NA	IPR000254/IPR016288/IPR016288/IPR016288/IPR000254/IPR001524/IPR000254/IPR000254/IPR016288/IPR000254	Cellulose-binding domain, fungal/1, 4-beta cellobiohydrolase/1, 4-beta cellobiohydrolase/1, 4-beta cellobiohydrolase/Cellulose-binding domain, fungal/Glycoside hydrolase, family 6, conserved site/Cellulose-binding domain, fungal/Cellulose-binding domain, fungal/1, 4-beta cellobiohydrolase/Cellulose-binding domain, fungal	HMMPfam/HMMPfam/PIRSF/PRINTS/ProSitePatterns/ProSitePatterns/ProSiteProfiles/SMART/SUPERFAMILY/SUPERFAMILY	PF00734/PF01341/PIRSF001100/PR00733/PS00562/PS00656/PS51164/SM00236/SSF51989/SSF57180	Fungal cellulose binding domain/Glycosyl hydrolases family 6/\N/Glycosyl hydrolase family 6 signature/CBM1 (carbohydrate binding type-1) domain signature./Glycosyl hydrolases family 6 signature 2./CBM1 (carbohydrate binding type-1) domain profile./Fungal-type cellulose-binding domain/\N/\N
1009149	3.2.1.4	Cellulase.	Endohydrolysis of 1,4-beta-D-glucosidic linkages in cellulose.	\N	\N	Starch and sucrose metabolism	Metabolism of Complex Carbohydrates	METABOLIC	IPR005103	Glycoside hydrolase, family 61	HMMPfam	PF03443	Glycosyl hydrolase family 61
882452	NA	NA	NA	NA	NA	NA	NA	NA	IPR010829/IPR009009	Cerato-platanin/RlpA-like double-psi beta-barrel domain	HMMPfam/SUPERFAMILY	PF07249/SSF50685	Cerato-platanin/\N
925354	3.2.1.4	Cellulase.	Endohydrolysis of 1,4-beta-D-glucosidic linkages in cellulose.	\N	\N	Starch and sucrose metabolism	Metabolism of Complex Carbohydrates	METABOLIC	IPR005103	Glycoside hydrolase, family 61	HMMPfam	PF03443	Glycosyl hydrolase family 61
891570	3.2.1.4	Cellulase.	Endohydrolysis of 1,4-beta-D-glucosidic linkages in cellulose.	\N	\N	Starch and sucrose metabolism	Metabolism of Complex Carbohydrates	METABOLIC	IPR005103	Glycoside hydrolase, family 61	HMMPfam	PF03443	Glycosyl hydrolase family 61
694026	3.2.1.4	Cellulase.	Endohydrolysis of 1,4-beta-D-glucosidic linkages in cellulose.	\N	\N	Starch and sucrose metabolism	Metabolism of Complex Carbohydrates	METABOLIC	IPR005103	Glycoside hydrolase, family 61	HMMPfam	PF03443	Glycosyl hydrolase family 61
948658	NA	NA	NA	NA	NA	NA	NA	NA	IPR000719/IPR008271/IPR000719/IPR002290/IPR011009	Protein kinase domain/Serine/threonine-protein kinase, active site/Protein kinase domain/Serine/threonine/dual specificity protein kinase, catalytic domain/Protein kinase-like domain	HMMPfam/ProSitePatterns/ProSiteProfiles/SMART/SUPERFAMILY	PF00069/PS00108/PS50011/SM00220/SSF56112	Protein kinase domain/Serine/Threonine protein kinases active-site signature./Protein kinase domain profile./Serine/Threonine protein kinases, catalytic domain/\N
677940	NA	NA	NA	NA	NA	NA	NA	NA	IPR010829/IPR009009	Cerato-platanin/RlpA-like double-psi beta-barrel domain	HMMPfam/SUPERFAMILY	PF07249/SSF50685	Cerato-platanin/\N
843686	3.2.1.4	Cellulase.	Endohydrolysis of 1,4-beta-D-glucosidic linkages in cellulose.	\N	\N	Starch and sucrose metabolism	Metabolism of Complex Carbohydrates	METABOLIC	IPR005103	Glycoside hydrolase, family 61	HMMPfam	PF03443	Glycosyl hydrolase family 61
891839	3.2.1.4	Cellulase.	Endohydrolysis of 1,4-beta-D-glucosidic linkages in cellulose.	\N	\N	Starch and sucrose metabolism	Metabolism of Complex Carbohydrates	METABOLIC	IPR005103	Glycoside hydrolase, family 61	HMMPfam	PF03443	Glycosyl hydrolase family 61
890090	3.2.1.4	Cellulase.	Endohydrolysis of 1,4-beta-D-glucosidic linkages in cellulose.	\N	\N	Starch and sucrose metabolism	Metabolism of Complex Carbohydrates	METABOLIC	IPR005103	Glycoside hydrolase, family 61	HMMPfam	PF03443	Glycosyl hydrolase family 61
872163	3.2.1.4	Cellulase.	Endohydrolysis of 1,4-beta-D-glucosidic linkages in cellulose.	\N	\N	Starch and sucrose metabolism	Metabolism of Complex Carbohydrates	METABOLIC	IPR005103	Glycoside hydrolase, family 61	HMMPfam	PF03443	Glycosyl hydrolase family 61
908357	NA	NA	NA	NA	NA	NA	NA	NA	IPR001623/IPR001305/IPR002939/IPR001623/IPR018253/IPR001623/IPR001305/IPR001623/IPR001623/IPR008971/IPR001305	DnaJ domain/Heat shock protein DnaJ, cysteine-rich domain/Chaperone DnaJ, C-terminal/DnaJ domain/DnaJ domain, conserved site/DnaJ domain/Heat shock protein DnaJ, cysteine-rich domain/DnaJ domain/DnaJ domain/HSP40/DnaJ peptide-binding/Heat shock protein DnaJ, cysteine-rich domain	HMMPfam/HMMPfam/HMMPfam/PRINTS/ProSitePatterns/ProSiteProfiles/ProSiteProfiles/SMART/SUPERFAMILY/SUPERFAMILY/SUPERFAMILY	PF00226/PF00684/PF01556/PR00625/PS00636/PS50076/PS51188/SM00271/SSF46565/SSF49493/SSF57938	DnaJ domain/DnaJ central domain/DnaJ C terminal domain/DnaJ domain signature/Nt-dnaJ domain signature./dnaJ domain profile./Zinc finger CR-type profile./DnaJ molecular chaperone homology domain/\N/\N/\N
873100	3.2.1.4	Cellulase.	Endohydrolysis of 1,4-beta-D-glucosidic linkages in cellulose.	\N	\N	Starch and sucrose metabolism	Metabolism of Complex Carbohydrates	METABOLIC	IPR005103	Glycoside hydrolase, family 61	HMMPfam	PF03443	Glycosyl hydrolase family 61
828831	3.2.1.4	Cellulase.	Endohydrolysis of 1,4-beta-D-glucosidic linkages in cellulose.	\N	\N	Starch and sucrose metabolism	Metabolism of Complex Carbohydrates	METABOLIC	IPR005103	Glycoside hydrolase, family 61	HMMPfam	PF03443	Glycosyl hydrolase family 61
883722	3.2.1.4	Cellulase.	Endohydrolysis of 1,4-beta-D-glucosidic linkages in cellulose.	\N	\N	Starch and sucrose metabolism	Metabolism of Complex Carbohydrates	METABOLIC	IPR005103	Glycoside hydrolase, family 61	HMMPfam	PF03443	Glycosyl hydrolase family 61
882918	NA	NA	NA	NA	NA	NA	NA	NA	IPR000254/IPR000254/IPR000254/IPR000254/IPR000254	Cellulose-binding domain, fungal/Cellulose-binding domain, fungal/Cellulose-binding domain, fungal/Cellulose-binding domain, fungal/Cellulose-binding domain, fungal	HMMPfam/ProSitePatterns/ProSiteProfiles/SMART/SUPERFAMILY	PF00734/PS00562/PS51164/SM00236/SSF57180	Fungal cellulose binding domain/CBM1 (carbohydrate binding type-1) domain signature./CBM1 (carbohydrate binding type-1) domain profile./Fungal-type cellulose-binding domain/\N
915929	NA	NA	NA	NA	NA	NA	NA	NA	IPR001623/IPR019734/\N/IPR001623/IPR019734/IPR001623/IPR013026/IPR019734/IPR001623/IPR001623/\N	DnaJ domain/Tetratricopeptide repeat/\N/DnaJ domain/Tetratricopeptide repeat/DnaJ domain/Tetratricopeptide repeat-containing domain/Tetratricopeptide repeat/DnaJ domain/DnaJ domain/\N	HMMPfam/HMMPfam/HMMPfam/PRINTS/ProSiteProfiles/ProSiteProfiles/ProSiteProfiles/SMART/SMART/SUPERFAMILY/SUPERFAMILY	PF00226/PF13174/PF13414/PR00625/PS50005/PS50076/PS50293/SM00028/SM00271/SSF46565/SSF48452	DnaJ domain/Tetratricopeptide repeat/TPR repeat/DnaJ domain signature/TPR repeat profile./dnaJ domain profile./TPR repeat region circular profile./Tetratricopeptide repeats/DnaJ molecular chaperone homology domain/\N/\N
